# Supplementary material for: Simulation data for similarity of spray combustion processes in marine low-speed diesel engines
Source: Data Brief. 2019 Nov 18;28:104837. doi: 10.1016/j.dib.2019.104837 (PMC6889456; doi:10.1016/j.dib.2019.104837)
Supplement: Multimedia component 1 [file mmc1.xlsx]

## Sheet: Figure 1
large engine		speed law/r		lift-off law/r		pressure law/r
-70	0	-70	0	-70	0	-70	0
-69.8757	0	-69.8757	0	-69.8855	0	-69.8786	0
-69.7679	0	-69.7679	0	-69.7825	0	-69.7717	0
-69.6913	0	-69.6913	0	-69.6676	0	-69.6951	0
-69.5765	0	-69.5764	0	-69.591	0	-69.5802	0
-69.4999	0	-69.4999	0	-69.4761	0	-69.4653	0
-69.385	0	-69.385	0	-69.3995	0	-69.3888	0
-69.2702	0	-69.2702	0	-69.2847	0	-69.2739	0
-69.1936	0	-69.1936	0	-69.1698	0	-69.1973	0
-69.0788	0	-69.0787	0	-69.0933	0	-69.0825	0
-68.9639	0	-68.9639	0	-68.9784	0	-68.9677	0
-68.8874	0	-68.8874	0	-68.8636	0	-68.8911	0
-68.7726	0	-68.7726	0	-68.7871	0	-68.7763	0
-68.696	0	-68.696	0	-68.6723	0	-68.6998	0
-68.5812	0	-68.5812	0	-68.5957	0	-68.585	0
-68.4665	0	-68.4664	0	-68.481	0	-68.4702	0
-68.3899	0	-68.3899	0	-68.3662	0	-68.3936	0
-68.2751	0	-68.2751	0	-68.2896	0	-68.2789	0
-68.1986	0	-68.1986	0	-68.1749	0	-68.1641	0
-68.0838	0	-68.0838	0	-68.0983	0	-68.0876	0
-67.9691	0	-67.969	0	-67.9835	0	-67.9728	0
-67.8926	0	-67.8925	0	-67.8688	0	-67.8963	0
-67.7778	0	-67.7777	0	-67.7922	0	-67.7815	0
-67.663	0	-67.663	0	-67.6775	0	-67.6667	0
-67.5865	0	-67.5864	0	-67.5627	0	-67.5902	0
-67.4717	0	-67.4717	0	-67.4862	0	-67.4754	0
-67.3952	0	-67.3952	0	-67.3714	0	-67.3989	0
-67.2804	0	-67.2804	0	-67.2949	0	-67.2841	0
-67.1657	0	-67.1656	0	-67.1801	0	-67.1693	0
-67.0891	0	-67.0891	0	-67.0653	0	-67.0928	0
-66.9744	0	-66.9743	0	-66.9888	0	-66.978	0
-66.8978	0	-66.8978	0	-66.874	0	-66.8632	0
-66.783	0	-66.783	0	-66.7975	0	-66.7867	0
-66.6682	0	-66.6682	0	-66.6827	0	-66.6719	0
-66.5917	0	-66.5916	0	-66.5679	0	-66.5954	0
-66.4769	0	-66.4768	0	-66.4913	0	-66.4806	0
-66.3621	0	-66.362	0	-66.3765	0	-66.3658	0
-66.2855	0	-66.2854	0	-66.3	0	-66.2892	0
-66.1707	0	-66.1706	0	-66.1851	0	-66.1744	0
-66.0941	0	-66.094	0	-66.0703	0	-66.0978	0
-65.9793	0	-65.9792	0	-65.9937	0	-65.983	0
-65.8644	0	-65.8643	0	-65.8789	0	-65.8681	0
-65.7879	0	-65.7878	0	-65.764	0	-65.7915	0
-65.673	0	-65.6729	0	-65.6874	0	-65.6766	0
-65.5964	0	-65.5963	0	-65.5725	0	-65.5617	0
-65.4815	0	-65.4814	0	-65.4959	0	-65.4851	0
-65.3666	0	-65.3665	0	-65.381	0	-65.3702	0
-65.29	0	-65.2898	0	-65.2661	0	-65.2936	0
-65.175	0	-65.1749	0	-65.1894	0	-65.1787	0
-65.0984	0	-65.0982	0	-65.0745	0	-65.0637	0
-64.9834	0	-64.9833	0	-64.9978	0	-64.987	0
-64.8684	0	-64.8683	0	-64.8828	0	-64.8721	0
-64.7917	0	-64.7916	0	-64.7678	0	-64.7954	0
-64.6767	0	-64.6766	0	-64.6911	0	-64.6804	0
-64.5617	0	-64.5999	0	-64.5761	0	-64.5653	0
-64.485	0	-64.4848	0	-64.4994	0	-64.4886	0
-64.3699	0	-64.3698	0	-64.3843	0	-64.3735	0
-64.2932	0	-64.293	0	-64.2692	0	-64.2968	0
-64.178	0	-64.1779	0	-64.1925	0	-64.1817	0
-64.0629	0	-64.0628	0	-64.0773	0	-64.0666	0
-63.9861	0	-63.986	0	-63.9622	0	-63.9898	0
-63.871	0	-63.8708	0	-63.8854	0	-63.8746	0
-63.7942	0	-63.794	0	-63.7702	0	-63.7978	0
-63.679	0	-63.6788	0	-63.6934	0	-63.6826	0
-63.5637	0	-63.5635	0	-63.5781	0	-63.5673	0
-63.4868	0	-63.4867	0	-63.4629	0	-63.4905	0
-63.3716	0	-63.3714	0	-63.386	0	-63.3752	0
-63.2947	0	-63.2945	0	-63.2707	0	-63.2983	0
-63.1793	0	-63.1792	0	-63.1938	0	-63.1829	0
-63.064	0	-63.0638	0	-63.0784	0	-63.0676	0
-62.987	0	-62.9869	0	-62.963	0	-62.9906	0
-62.8716	0	-62.8714	0	-62.886	0	-62.8752	0
-62.7946	0	-62.7945	0	-62.7706	0	-62.7982	0
-62.6791	0	-62.679	0	-62.6936	0	-62.6827	0
-62.5636	0	-62.5635	0	-62.5781	0	-62.5672	0
-62.4866	0	-62.4864	0	-62.4625	0	-62.4902	0
-62.371	0	-62.3708	0	-62.3855	0	-62.3746	0
-62.294	0	-62.2938	0	-62.2699	0	-62.2976	0
-62.1783	0	-62.1781	0	-62.1928	0	-62.1819	0
-62.0626	0	-62.0625	0	-62.0771	0	-62.0662	0
-61.9855	0	-61.9853	0	-62	0	-61.9891	0
-61.8698	0	-61.8696	0	-61.8842	0	-61.8734	0
-61.7926	0	-61.7924	0	-61.7685	0	-61.7962	0
-61.6768	0	-61.6766	0	-61.6912	0	-61.6804	0
-61.5996	0	-61.5994	0	-61.5754	0	-61.5645	0
-61.4837	0	-61.4835	0	-61.4981	0	-61.4873	0
-61.3678	0	-61.3676	0	-61.3822	0	-61.3713	0
-61.2905	0	-61.2903	0	-61.2663	0	-61.294	0
-61.1745	0	-61.1743	0	-61.1889	0	-61.178	0
-61.0971	0	-61.0969	0	-61.0729	0	-61.062	0
-60.9811	0	-60.9808	0	-60.9955	0	-60.9846	0
-60.8649	0	-60.8647	0	-60.8794	0	-60.8685	0
-60.7875	0	-60.7873	0	-60.7632	0	-60.7911	0
-60.6713	0	-60.6711	0	-60.6858	0	-60.6749	0
-60.5938	0	-60.5936	0	-60.5695	0	-60.5974	0
-60.4775	0	-60.4773	0	-60.492	0	-60.4811	0
-60.4	0	-60.3998	0	-60.3757	0	-60.3648	0
-60.2836	0	-60.2834	0	-60.2981	0	-60.2872	0
-60.1672	0	-60.167	0	-60.1817	0	-60.1708	0
-60.0896	0	-60.0893	0	-60.0652	0	-60.0932	0
-59.9731	0	-59.9728	0	-59.9876	0	-59.9766	0
-59.8954	0	-59.8951	0	-59.871	0	-59.8989	0
-59.7788	0	-59.7785	0	-59.7933	0	-59.7824	0
-59.6621	0	-59.6619	0	-59.6767	0	-59.6657	0
-59.5843	0	-59.5841	0	-59.5988	0	-59.5879	0
-59.4676	0	-59.4673	0	-59.4821	0	-59.4712	0
-59.3897	0	-59.3895	0	-59.3653	0	-59.3933	0
-59.2729	0	-59.2726	0	-59.2874	0	-59.2765	0
-59.195	0	-59.1947	0	-59.1705	0	-59.1985	0
-59.078	0	-59.0778	0	-59.0926	0	-59.0816	0
-58.961	0	-58.9998	0	-58.9756	0	-58.9646	0
-58.883	0	-58.8827	0	-58.8975	0	-58.8865	0
-58.7659	0	-58.7656	0	-58.7804	0	-58.7694	0
-58.6878	0	-58.6875	0	-58.6632	0	-58.6913	0
-58.5705	0	-58.5703	0	-58.5851	0	-58.5741	0
-58.4924	0	-58.4921	0	-58.4678	0	-58.4959	0
-58.375	0	-58.3748	0	-58.3896	0	-58.3786	0
-58.2968	0	-58.2965	0	-58.2722	0	-58.2612	0
-58.1793	0	-58.179	0	-58.1939	0	-58.1829	0
-58.0618	0	-58.0615	0	-58.0764	0	-58.0654	0
-57.9834	0	-57.9832	0	-57.998	0	-57.987	0
-57.8658	0	-57.8655	0	-57.8804	0	-57.8694	0
-57.7874	0	-57.7871	0	-57.7627	0	-57.7909	0
-57.6696	0	-57.6693	0	-57.6842	0	-57.6732	0
-57.5911	0	-57.5908	0	-57.5664	0	-57.5946	0
-57.4732	0	-57.4729	0	-57.4878	0	-57.4768	0
-57.3946	0	-57.3943	0	-57.3699	0	-57.3982	0
-57.2766	0	-57.2763	0	-57.2912	0	-57.2801	0
-57.1979	0	-57.1976	0	-57.1732	0	-57.1621	0
-57.0798	0	-57.0795	0	-57.0944	0	-57.0833	0
-56.9616	0	-56.9613	0	-56.9762	0	-56.9651	0
-56.8827	0	-56.8824	0	-56.8974	0	-56.8863	0
-56.7644	0	-56.7641	0	-56.779	0	-56.7679	0
-56.6855	0	-56.6851	0	-56.6606	0	-56.689	0
-56.567	0	-56.5667	0	-56.5817	0	-56.5705	0
-56.488	0	-56.4876	0	-56.4631	0	-56.4915	0
-56.3693	0	-56.369	0	-56.384	0	-56.3729	0
-56.2902	0	-56.2899	0	-56.2653	0	-56.2938	0
-56.1715	0	-56.1711	0	-56.1862	0	-56.175	0
-56.0923	0	-56.0919	0	-56.0673	0	-56.0958	0
-55.9734	0	-55.973	0	-55.9881	0	-55.9769	0
-55.8941	0	-55.8937	0	-55.8691	0	-55.8976	0
-55.775	0	-55.7747	0	-55.7897	0	-55.7786	0
-55.6956	0	-55.6952	0	-55.6706	0	-55.6991	0
-55.5764	0	-55.576	0	-55.5911	0	-55.5799	0
-55.4969	0	-55.4965	0	-55.4719	0	-55.4607	0
-55.3775	0	-55.3772	0	-55.3923	0	-55.3811	0
-55.2979	0	-55.2976	0	-55.2728	0	-55.2616	0
-55.1784	0	-55.178	0	-55.1932	0	-55.182	0
-55.0987	0	-55.0983	0	-55.0736	0	-55.0624	0
-54.979	0	-54.9786	0	-54.9938	0	-54.9826	0
-54.8992	0	-54.8988	0	-54.874	0	-54.8628	0
-54.7793	0	-54.779	0	-54.7941	0	-54.7829	0
-54.6994	0	-54.699	0	-54.6742	0	-54.663	0
-54.5794	0	-54.579	0	-54.5942	0	-54.5829	0
-54.4993	0	-54.499	0	-54.4741	0	-54.4629	0
-54.3792	0	-54.3788	0	-54.394	0	-54.3827	0
-54.299	0	-54.2986	0	-54.2737	0	-54.2625	0
-54.1786	0	-54.1783	0	-54.1935	0	-54.1822	0
-54.0984	0	-54.098	0	-54.0731	0	-54.0618	0
-53.9778	0	-53.9774	0	-53.9927	0	-53.9814	0
-53.8974	0	-53.897	0	-53.8721	0	-53.8608	0
-53.7767	0	-53.7763	0	-53.7916	0	-53.7803	0
-53.6962	0	-53.6958	0	-53.6708	0	-53.6998	0
-53.5753	0	-53.5749	0	-53.5902	0	-53.5789	0
-53.4947	0	-53.4943	0	-53.4692	0	-53.4982	0
-53.3736	0	-53.3732	0	-53.3885	0	-53.3771	0
-53.2928	0	-53.2924	0	-53.2673	0	-53.2964	0
-53.1716	0	-53.1711	0	-53.1865	0	-53.1751	0
-53.0906	0	-53.0902	0	-53.0651	0	-53.0942	0
-52.9692	0	-52.9688	0	-52.9841	0	-52.9727	0
-52.8881	0	-52.8877	0	-52.8626	0	-52.8917	0
-52.7665	0	-52.7661	0	-52.7814	0	-52.77	0
-52.6853	0	-52.6849	0	-52.6597	0	-52.6889	0
-52.5635	0	-52.563	0	-52.5784	0	-52.567	0
-52.4821	0	-52.4817	0	-52.4971	0	-52.4857	0
-52.3601	0	-52.3596	0	-52.3751	0	-52.3636	0
-52.2786	0	-52.2782	0	-52.2936	0	-52.2822	0
-52.1971	0	-52.1967	0	-52.1714	0	-52.1599	0
-52.0748	0	-52.0743	0	-52.0898	0	-52.0783	0
-51.9931	0	-51.9927	0	-51.9673	0	-51.9967	0
-51.8705	0	-51.8701	0	-51.8856	0	-51.8741	0
-51.7887	0	-51.7883	0	-51.7629	0	-51.7923	0
-51.666	0	-51.6655	0	-51.681	0	-51.6695	0
-51.584	0	-51.5836	0	-51.5991	0	-51.5876	0
-51.461	0	-51.4605	0	-51.4761	0	-51.4646	0
-51.3789	0	-51.3784	0	-51.394	0	-51.3825	0
-51.2968	0	-51.2963	0	-51.2708	0	-51.2592	0
-51.1734	0	-51.1729	0	-51.1885	0	-51.177	0
-51.0911	0	-51.0906	0	-51.0651	0	-51.0947	0
-50.9675	0	-50.9671	0	-50.9827	0	-50.9711	0
-50.8851	0	-50.8846	0	-50.859	0	-50.8886	0
-50.7613	0	-50.7608	0	-50.7765	0	-50.7648	0
-50.6786	0	-50.6782	0	-50.6938	0	-50.6822	0
-50.596	0	-50.5955	0	-50.5698	0	-50.5995	0
-50.4718	0	-50.4713	0	-50.487	0	-50.4754	0
-50.389	0	-50.3885	0	-50.3628	0	-50.3925	0
-50.2646	0	-50.2641	0	-50.2798	0	-50.2681	0
-50.1816	0	-50.1811	0	-50.1968	0	-50.1851	0
-50.0985	0	-50.098	0	-50.0722	0	-50.0605	0
-49.9737	0	-49.9732	0	-49.989	0	-49.9773	0
-49.8905	0	-49.89	0	-49.8641	0	-49.8941	0
-49.7655	0	-49.765	0	-49.7808	0	-49.7691	0
-49.682	0	-49.6815	0	-49.6974	0	-49.6856	0
-49.5985	0	-49.598	0	-49.5721	0	-49.5604	0
-49.4732	0	-49.4727	0	-49.4885	0	-49.4768	0
-49.3895	0	-49.389	0	-49.363	0	-49.3931	0
-49.2638	0	-49.2633	0	-49.2792	0	-49.2674	0
-49.18	0	-49.1795	0	-49.1954	0	-49.1836	0
-49.096	0	-49.0955	0	-49.0695	0	-49.0996	0
-48.97	0	-48.9695	0	-48.9854	0	-48.9736	0
-48.8859	0	-48.8854	0	-48.8593	0	-48.8895	0
-48.7596	0	-48.7591	0	-48.775	0	-48.7632	0
-48.6753	0	-48.6748	0	-48.6908	0	-48.6789	0
-48.5909	0	-48.5904	0	-48.5642	0	-48.5945	0
-48.4642	0	-48.4637	0	-48.4797	0	-48.4678	0
-48.3796	0	-48.3791	0	-48.3951	0	-48.3832	0
-48.295	0	-48.2944	0	-48.2681	0	-48.2986	0
-48.1679	0	-48.1673	0	-48.1834	0	-48.1715	0
-48.083	0	-48.0824	0	-48.0985	0	-48.0866	0
-47.998	0	-47.9975	0	-47.9711	0	-47.9592	0
-47.8705	0	-47.8699	0	-47.8861	0	-47.8741	0
-47.7854	0	-47.7848	0	-47.7584	0	-47.789	0
-47.6575	0	-47.6996	0	-47.6731	0	-47.6611	0
-47.5722	0	-47.5716	0	-47.5878	0	-47.5758	0
-47.4867	0	-47.4862	0	-47.4597	0	-47.4904	0
-47.3585	0	-47.3579	0	-47.3741	0	-47.3621	0
-47.2728	0	-47.2722	0	-47.2885	0	-47.2764	0
-47.1871	0	-47.1865	0	-47.1599	0	-47.1907	0
-47.0583	0	-47.0577	0	-47.074	0	-47.062	0
-46.9724	0	-46.9718	0	-46.9881	0	-46.976	0
-46.8864	0	-46.8858	0	-46.8591	0	-46.89	0
-46.7572	0	-46.7996	0	-46.7729	0	-46.7608	0
-46.6709	0	-46.6703	0	-46.6867	0	-46.6745	0
-46.5846	0	-46.584	0	-46.5572	0	-46.5882	0
-46.4981	0	-46.4975	0	-46.4707	0	-46.4585	0
-46.3683	0	-46.3677	0	-46.3841	0	-46.3719	0
-46.2816	0	-46.281	0	-46.2975	0	-46.2853	0
-46.1949	0	-46.1942	0	-46.1673	0	-46.1985	0
-46.0646	0	-46.0639	0	-46.0804	0	-46.0682	0
-45.9776	0	-45.9769	0	-45.9935	0	-45.9812	0
-45.8905	0	-45.8899	0	-45.8628	0	-45.8941	0
-45.7597	0	-45.759	0	-45.7756	0	-45.7633	0
-45.6723	0	-45.6717	0	-45.6883	0	-45.676	0
-45.5849	0	-45.5843	0	-45.5571	0	-45.5886	0
-45.4974	0	-45.4967	0	-45.4696	0	-45.4573	0
-45.3659	0	-45.3653	0	-45.3819	0	-45.3696	0
-45.2781	0	-45.2775	0	-45.2941	0	-45.2818	0
-45.1902	0	-45.1896	0	-45.1623	0	-45.1939	0
-45.0583	0	-45.0576	0	-45.0743	0	-45.0619	0
-44.9701	0	-44.9695	0	-44.9862	0	-44.9738	0
-44.8819	0	-44.8812	0	-44.898	0	-44.8855	0
-44.7935	0	-44.7929	0	-44.7654	0	-44.7972	0
-44.6608	0	-44.6602	0	-44.6769	0	-44.6645	0
-44.5722	0	-44.5715	0	-44.5884	0	-44.5759	0
-44.4835	0	-44.4828	0	-44.4997	0	-44.4872	0
-44.3947	0	-44.394	0	-44.3664	0	-44.3984	0
-44.2612	0	-44.2606	0	-44.2775	0	-44.2649	0
-44.1722	0	-44.1715	0	-44.1884	0	-44.1758	0
-44.0829	0	-44.0823	0	-44.0992	0	-44.0866	0
-43.9936	0	-43.9929	0	-43.9652	0	-43.9973	0
-43.8595	0	-43.8588	0	-43.8757	0	-43.8631	0
-43.7698	0	-43.7691	0	-43.7861	0	-43.7735	0
-43.6801	0	-43.6794	0	-43.6964	0	-43.6838	0
-43.5903	0	-43.5896	0	-43.5617	0	-43.594	0
-43.4554	0	-43.4996	0	-43.4717	0	-43.4591	0
-43.3652	0	-43.3645	0	-43.3816	0	-43.3689	0
-43.275	0	-43.2743	0	-43.2914	0	-43.2787	0
-43.1846	0	-43.1839	0	-43.1559	0	-43.1883	0
-43.0941	0	-43.0934	0	-43.0653	0	-43.0979	0
-42.9582	0	-42.9575	0	-42.9747	0	-42.9619	0
-42.8674	0	-42.8667	0	-42.8839	0	-42.8712	0
-42.7765	0	-42.7758	0	-42.793	0	-42.7803	0
-42.6855	0	-42.6848	0	-42.6565	0	-42.6892	0
-42.5943	0	-42.5936	0	-42.5653	0	-42.5981	0
-42.4574	0	-42.4567	0	-42.474	0	-42.4611	0
-42.3659	0	-42.3652	0	-42.3825	0	-42.3697	0
-42.2743	0	-42.2736	0	-42.291	0	-42.2781	0
-42.1826	0	-42.1818	0	-42.1992	0	-42.1863	0
-42.0907	0	-42.09	0	-42.0615	0	-42.0945	0
-41.9987	0	-41.998	0	-41.9694	0	-41.9565	0
-41.8605	0	-41.8598	0	-41.8773	0	-41.8643	0
-41.7682	0	-41.7674	0	-41.785	0	-41.772	0
-41.6758	0	-41.675	0	-41.6925	0	-41.6795	0
-41.5832	0	-41.5824	0	-41.6	0	-41.5869	0
-41.4904	0	-41.4896	0	-41.4609	0	-41.4942	0
-41.3976	0	-41.3968	0	-41.368	0	-41.3549	0
-41.258	0	-41.2572	0	-41.2749	0	-41.2618	0
-41.1648	0	-41.164	0	-41.1817	0	-41.1686	0
-41.0714	0	-41.0707	0	-41.0884	0	-41.0752	0
-40.978	0	-40.9772	0	-40.9949	0	-40.9817	0
-40.8843	0	-40.8835	0	-40.8544	0	-40.8881	0
-40.7905	0	-40.7897	0	-40.7606	0	-40.7943	0
-40.6966	0	-40.6958	0	-40.6666	0	-40.6534	0
-40.5554	0	-40.5546	0	-40.5725	0	-40.5592	0
-40.4611	0	-40.4603	0	-40.4782	0	-40.465	0
-40.3667	0	-40.3659	0	-40.3838	0	-40.3705	0
-40.2721	0	-40.2713	0	-40.2892	0	-40.2759	0
-40.1773	0	-40.1765	0	-40.1945	0	-40.1812	0
-40.0824	0	-40.0816	0	-40.0996	0	-40.0862	0
-39.9874	0	-39.9865	0	-39.957	0	-39.9912	0
-39.8921	0	-39.8913	0	-39.8617	0	-39.896	0
-39.7968	0	-39.7959	0	-39.7663	0	-39.7529	0
-39.6534	0	-39.6526	0	-39.6707	0	-39.6573	0
-39.5577	0	-39.5568	0	-39.575	0	-39.5615	0
-39.4617	0	-39.4609	0	-39.4791	0	-39.4656	0
-39.3656	0	-39.3648	0	-39.383	0	-39.3695	0
-39.2694	0	-39.2685	0	-39.2867	0	-39.2732	0
-39.1729	0	-39.172	0	-39.1904	0	-39.1768	0
-39.0763	0	-39.0754	0	-39.0938	0	-39.0802	0
-38.9796	0	-38.9787	0	-38.9971	0	-38.9834	0
-38.8826	0	-38.8817	0	-38.8516	0	-38.8865	0
-38.7855	0	-38.7846	0	-38.7545	0	-38.7894	0
-38.6882	0	-38.6874	0	-38.6572	0	-38.6921	0
-38.5908	0	-38.5899	0	-38.5596	0	-38.5947	0
-38.4932	0	-38.4923	0	-38.462	0	-38.4971	0
-38.3954	0	-38.3945	0	-38.3641	0	-38.3993	0
-38.2974	0	-38.2965	0	-38.266	0	-38.2523	0
-38.1992	0	-38.1983	0	-38.1678	0	-38.154	0
-38.0517	0	-38.1	0	-38.0694	0	-38.0556	0
-37.953	0	-37.9521	0	-37.9708	0	-37.957	0
-37.8542	0	-37.8533	0	-37.8721	0	-37.8582	0
-37.7552	0	-37.7543	0	-37.7731	0	-37.7592	0
-37.6561	0	-37.6551	0	-37.674	0	-37.66	0
-37.5567	0	-37.5558	0	-37.5746	0	-37.5607	0
-37.4571	0	-37.4562	0	-37.4751	0	-37.4611	0
-37.3574	0	-37.3565	0	-37.3754	0	-37.3614	0
-37.2574	0	-37.2565	0	-37.2755	0	-37.2614	0
-37.1573	0	-37.1564	0	-37.1754	0	-37.1613	0
-37.057	0	-37.056	0	-37.075	0	-37.0609	0
-36.9564	0	-36.9555	0	-36.9745	0	-36.9604	0
-36.8557	0	-36.8547	0	-36.8738	0	-36.8597	0
-36.7547	0	-36.7538	0	-36.7729	0	-36.7587	0
-36.6536	0	-36.6526	0	-36.6718	0	-36.6576	0
-36.5522	0	-36.5512	0	-36.5705	0	-36.5562	0
-36.4507	0	-36.4497	0	-36.4689	0	-36.4547	0
-36.3998	0	-36.3988	0	-36.3672	0	-36.3529	0
-36.2979	0	-36.2969	0	-36.2652	0	-36.2509	0
-36.1958	0	-36.1948	0	-36.1631	0	-36.1998	0
-36.0934	0	-36.0924	0	-36.0607	0	-36.0975	0
-35.9909	0	-35.9899	0	-35.9581	0	-35.995	0
-35.8882	0	-35.8871	0	-35.8552	0	-35.8922	0
-35.7852	0	-35.7842	0	-35.7522	0	-35.7892	0
-35.682	0	-35.681	0	-35.6489	0	-35.686	0
-35.5786	0	-35.5775	0	-35.5972	0	-35.5826	0
-35.4749	0	-35.4739	0	-35.4936	0	-35.479	0
-35.371	0	-35.37	0	-35.3897	0	-35.3751	0
-35.2669	0	-35.2659	0	-35.2856	0	-35.271	0
-35.1626	0	-35.1615	0	-35.1813	0	-35.1666	0
-35.058	0	-35.0569	0	-35.0768	0	-35.0621	0
-34.9532	0	-34.9521	0	-34.972	0	-34.9573	0
-34.8481	0	-34.8996	0	-34.867	0	-34.8522	0
-34.7954	0	-34.7944	0	-34.7617	0	-34.7996	0
-34.69	0	-34.6889	0	-34.6562	0	-34.6941	0
-34.5843	0	-34.5832	0	-34.5504	0	-34.5885	0
-34.4784	0	-34.4773	0	-34.4974	0	-34.4825	0
-34.3722	0	-34.3711	0	-34.3913	0	-34.3764	0
-34.2658	0	-34.2647	0	-34.2849	0	-34.2699	0
-34.1591	0	-34.158	0	-34.1783	0	-34.1632	0
-34.0521	0	-34.051	0	-34.0714	0	-34.0563	0
-33.9986	0	-33.9975	0	-33.9642	0	-33.9491	0
-33.8912	0	-33.8901	0	-33.8567	0	-33.8954	0
-33.7836	0	-33.7825	0	-33.7491	0	-33.7878	0
-33.6757	0	-33.6746	0	-33.6951	0	-33.6799	0
-33.5676	0	-33.5664	0	-33.587	0	-33.5718	0
-33.4591	0	-33.458	0	-33.4786	0	-33.4633	0
-33.3504	0	-33.3493	0	-33.3699	0	-33.3546	0
-33.296	0	-33.2948	0	-33.261	0	-33.2457	0
-33.1868	0	-33.1857	0	-33.1518	0	-33.1911	0
-33.0774	0	-33.0763	0	-33.0971	0	-33.0817	0
-32.9677	0	-32.9666	0	-32.9874	0	-32.972	0
-32.8578	0	-32.8566	0	-32.8775	0	-32.862	0
-32.7475	0	-32.7463	0	-32.7673	0	-32.7517	0
-32.6922	0	-32.691	0	-32.6568	0	-32.6965	0
-32.5815	0	-32.5803	0	-32.5459	0	-32.5858	0
-32.4705	0	-32.4693	0	-32.4904	0	-32.4748	0
-32.3591	0	-32.358	0	-32.3791	0	-32.3634	0
-32.2475	0	-32.2463	0	-32.2675	0	-32.2518	0
-32.1916	0	-32.1904	0	-32.1556	0	-32.1959	0
-32.0795	0	-32.0783	0	-32.0996	0	-32.0838	0
-31.9671	0	-31.9658	0	-31.9872	0	-31.9714	0
-31.8543	0	-31.8531	0	-31.8745	0	-31.8587	0
-31.7978	0	-31.7966	0	-31.7615	0	-31.7456	0
-31.6846	0	-31.6834	0	-31.6482	0	-31.6889	0
-31.571	0	-31.5698	0	-31.5914	0	-31.5754	0
-31.4572	0	-31.4559	0	-31.4776	0	-31.4615	0
-31.343	0	-31.3988	0	-31.3634	0	-31.3473	0
-31.2857	0	-31.2845	0	-31.2489	0	-31.2901	0
-31.171	0	-31.1697	0	-31.1915	0	-31.1754	0
-31.0559	0	-31.0547	0	-31.0765	0	-31.0603	0
-30.9982	0	-30.997	0	-30.9611	0	-30.9449	0
-30.8826	0	-30.8814	0	-30.8454	0	-30.887	0
-30.7667	0	-30.7654	0	-30.7874	0	-30.7711	0
-30.6504	0	-30.6491	0	-30.6712	0	-30.6548	0
-30.5921	0	-30.5908	0	-30.5546	0	-30.5965	0
-30.4752	0	-30.4739	0	-30.4961	0	-30.4797	0
-30.358	0	-30.3567	0	-30.379	0	-30.3624	0
-30.2992	0	-30.2979	0	-30.2614	0	-30.2449	0
-30.1814	0	-30.1801	0	-30.1435	0	-30.1859	0
-30.0633	0	-30.0619	0	-30.0844	0	-30.0678	0
-29.9447	0	-29.9434	0	-29.9659	0	-29.9492	0
-29.8853	0	-29.8839	0	-29.847	0	-29.8898	0
-29.7661	0	-29.7648	0	-29.7874	0	-29.7706	0
-29.6466	0	-29.6453	0	-29.668	0	-29.6511	0
-29.5866	0	-29.5853	0	-29.5481	0	-29.5912	0
-29.4665	0	-29.4652	0	-29.488	0	-29.4711	0
-29.346	0	-29.3446	0	-29.3675	0	-29.3505	0
-29.2855	0	-29.2841	0	-29.2466	0	-29.2901	0
-29.1643	0	-29.1629	0	-29.186	0	-29.1689	0
-29.0427	0	-29.0414	0	-29.0644	0	-29.0473	0
-28.9817	0	-28.9804	0	-28.9425	0	-28.9863	0
-28.8595	0	-28.8581	0	-28.8813	0	-28.8641	0
-28.7982	0	-28.7968	0	-28.7587	0	-28.7415	0
-28.6753	0	-28.6739	0	-28.6972	0	-28.6799	0
-28.5519	0	-28.5505	0	-28.5739	0	-28.5566	0
-28.4901	0	-28.4886	0	-28.4502	0	-28.4947	0
-28.366	0	-28.3646	0	-28.3882	0	-28.3707	0
-28.2416	0	-28.2401	0	-28.2638	0	-28.2462	0
-28.1791	0	-28.1777	0	-28.1389	0	-28.1838	0
-28.0539	0	-28.0525	0	-28.0763	0	-28.0586	0
-27.9911	0	-27.9897	0	-27.9507	0	-27.9958	0
-27.8652	0	-27.8637	0	-27.8877	0	-27.8699	0
-27.7388	0	-27.7373	0	-27.7614	0	-27.7436	0
-27.6754	0	-27.6739	0	-27.698	0	-27.6802	0
-27.5483	0	-27.5468	0	-27.5709	0	-27.553	0
-27.4845	0	-27.483	0	-27.4434	0	-27.4893	0
-27.3566	0	-27.3551	0	-27.3794	0	-27.3614	0
-27.2924	0	-27.2909	0	-27.2511	0	-27.2972	0
-27.1637	0	-27.1622	0	-27.1867	0	-27.1686	0
-27.0992	0	-27.0977	0	-27.0576	0	-27.0394	0
-26.9697	0	-26.9682	0	-26.9928	0	-26.9746	0
-26.8397	0	-26.8382	0	-26.8629	0	-26.8446	0
-26.7745	0	-26.773	0	-26.7977	0	-26.7794	0
-26.6437	0	-26.6422	0	-26.667	0	-26.6486	0
-26.578	0	-26.5765	0	-26.5357	0	-26.5829	0
-26.4464	0	-26.4448	0	-26.4698	0	-26.4513	0
-26.3803	0	-26.3788	0	-26.3377	0	-26.3852	0
-26.2478	0	-26.2462	0	-26.2714	0	-26.2527	0
-26.1813	0	-26.1797	0	-26.1384	0	-26.1863	0
-26.0479	0	-26.0463	0	-26.0717	0	-26.0529	0
-25.9809	0	-25.9794	0	-25.9378	0	-25.9859	0
-25.8467	0	-25.8451	0	-25.8706	0	-25.8517	0
-25.7793	0	-25.7777	0	-25.7358	0	-25.7843	0
-25.6441	0	-25.6424	0	-25.6681	0	-25.6491	0
-25.5762	0	-25.5745	0	-25.5324	0	-25.5812	0
-25.44	0	-25.4384	0	-25.4643	0	-25.4451	0
-25.3717	0	-25.37	0	-25.396	0	-25.3768	0
-25.2346	0	-25.2329	0	-25.259	0	-25.2397	0
-25.1657	0	-25.1641	0	-25.1902	0	-25.1708	0
-25.0967	0	-25.0951	0	-25.0522	0	-25.0328	0
-24.9583	0	-24.9566	0	-24.9829	0	-24.9634	0
-24.8888	0	-24.8871	0	-24.8439	0	-24.8939	0
-24.7493	0	-24.7476	0	-24.7741	0	-24.7545	0
-24.6793	0	-24.6776	0	-24.6341	0	-24.6845	0
-24.5388	0	-24.5371	0	-24.5638	0	-24.544	0
-24.4682	0	-24.4665	0	-24.4933	0	-24.4734	0
-24.3975	0	-24.3958	0	-24.3518	0	-24.3319	0
-24.2555	0	-24.2538	0	-24.2808	0	-24.2608	0
-24.1842	0	-24.1825	0	-24.1382	0	-24.1895	0
-24.0412	0	-24.0394	0	-24.0666	0	-24.0465	0
-23.9693	0	-23.9675	0	-23.9948	0	-23.9746	0
-23.8973	0	-23.8955	0	-23.8507	0	-23.8304	0
-23.7527	0	-23.7509	0	-23.7784	0	-23.758	0
-23.68	0	-23.6782	0	-23.6331	0	-23.6854	0
-23.5342	0	-23.5325	0	-23.5602	0	-23.5396	0
-23.461	0	-23.4592	0	-23.487	0	-23.4664	0
-23.3876	0	-23.3858	0	-23.3401	0	-23.393	0
-23.2401	0	-23.2383	0	-23.2663	0	-23.2456	0
-23.1661	0	-23.1642	0	-23.1924	0	-23.1715	0
-23.0918	0	-23.09	0	-23.0438	0	-23.0973	0
-22.9427	0	-22.9408	0	-22.9692	0	-22.9482	0
-22.8677	0	-22.8659	0	-22.8943	0	-22.8732	0
-22.7926	0	-22.7907	0	-22.744	0	-22.7981	0
-22.6417	0	-22.6398	0	-22.6685	0	-22.6472	0
-22.5659	0	-22.564	0	-22.5928	0	-22.5714	0
-22.4899	0	-22.488	0	-22.4407	0	-22.4954	0
-22.3371	0	-22.3352	0	-22.3642	0	-22.3427	0
-22.2603	0	-22.2584	0	-22.2876	0	-22.266	0
-22.1834	0	-22.1814	0	-22.1336	0	-22.189	0
-22.0287	0	-22.0268	0	-22.0562	0	-22.0344	0
-21.951	0	-21.949	0	-21.9785	0	-21.9566	0
-21.873	0	-21.871	0	-21.8226	0	-21.8787	0
-21.7948	0	-21.7928	0	-21.7442	0	-21.7221	0
-21.6376	0	-21.6356	0	-21.6655	0	-21.6434	0
-21.5586	0	-21.5566	0	-21.5866	0	-21.5644	0
-21.4793	0	-21.4773	0	-21.428	0	-21.4851	0
-21.3998	0	-21.3978	0	-21.3483	0	-21.3259	0
-21.24	0	-21.238	0	-21.2684	0	-21.2458	0
-21.1596	0	-21.1576	0	-21.1881	0	-21.1655	0
-21.079	0	-21.077	0	-21.0268	0	-21.0849	0
-20.9981	0	-20.9961	0	-20.9457	0	-20.9229	0
-20.8355	0	-20.8334	0	-20.8643	0	-20.8414	0
-20.7537	0	-20.7516	0	-20.7827	0	-20.7596	0
-20.6716	0	-20.6695	0	-20.6185	0	-20.6776	0
-20.5893	0	-20.5872	0	-20.5359	0	-20.5953	0
-20.4237	0	-20.4215	0	-20.453	0	-20.4297	0
-20.3404	0	-20.3382	0	-20.3699	0	-20.3464	0
-20.2568	0	-20.2546	0	-20.2864	0	-20.2628	0
-20.1728	0	-20.1707	0	-20.1185	0	-20.1789	0
-20.0886	0	-20.0864	0	-20.034	0	-20.0947	0
-19.9192	0	-19.917	0	-19.9492	0	-19.9254	0
-19.834	0	-19.8318	0	-19.8641	0	-19.8401	0
-19.7484	0	-19.7462	0	-19.7787	0	-19.7546	0
-19.6625	0	-19.6603	0	-19.6929	0	-19.6687	0
-19.5762	0	-19.574	0	-19.5203	0	-19.5825	0
-19.4896	0	-19.4874	0	-19.4335	0	-19.4959	0
-19.3154	0	-19.3131	0	-19.3463	0	-19.3217	0
-19.2277	0	-19.2254	0	-19.2587	0	-19.234	0
-19.1396	0	-19.1373	0	-19.1708	0	-19.146	0
-19.0512	0	-19.0489	0	-19.0825	0	-19.0576	0
-18.9623	0	-18.96	0	-18.9938	0	-18.9688	0
-18.8731	0	-18.8708	0	-18.8153	0	-18.8796	0
-18.7836	0	-18.7812	0	-18.7254	0	-18.7901	0
-18.6936	0	-18.6912	0	-18.6352	0	-18.6098	0
-18.5124	0	-18.51	0	-18.5445	0	-18.519	0
-18.4212	0	-18.4188	0	-18.4534	0	-18.4277	0
-18.3295	0	-18.3271	0	-18.3619	0	-18.3361	0
-18.2374	0	-18.235	0	-18.27	0	-18.2441	0
-18.1449	0	-18.1425	0	-18.1777	0	-18.1516	0
-18.052	0	-18.0495	0	-18.0849	0	-18.0587	0
-17.9586	0	-17.9561	0	-17.9917	0	-17.9653	0
-17.8647	0	-17.8623	0	-17.898	0	-17.8715	0
-17.7704	0	-17.7679	0	-17.7092	0	-17.7772	0
-17.6757	0	-17.6731	0	-17.6141	0	-17.6825	0
-17.5804	0	-17.5779	0	-17.5186	0	-17.5873	0
-17.4847	0	-17.4821	0	-17.4225	0	-17.4916	0
-17.3884	0	-17.3859	0	-17.3259	0	-17.3954	0
-17.2917	0	-17.2891	0	-17.2289	0	-17.2987	0
-17.1945	0	-17.1919	0	-17.1313	0	-17.1038	0
-17.0967	0	-17.0941	0	-17.0332	0	-17.0055	0
-16.9984	0	-16.9958	0	-16.9345	0	-16.9067	0
-16.8996	0	-16.897	0	-16.8354	0	-16.8074	0
-16.7004	0	-16.7976	0	-16.7356	0	-16.7075	0
-16.5999	0	-16.6977	0	-16.6353	0	-16.6071	0
-16.4988	0	-16.5972	0	-16.5345	0	-16.506	0
-16.3972	0	-16.4961	0	-16.4331	0	-16.4045	0
-16.2949	0	-16.3944	0	-16.331	0	-16.3023	0
-16.1921	0	-16.2922	0	-16.2284	0	-16.1995	0
-16.0886	0	-16.1893	0	-16.1252	0	-16.0961	0
-15.9845	0	-16.0858	0	-16.0213	0	-15.992	0
-15.8798	0	-15.9817	0	-15.9168	0	-15.8873	0
-15.7744	0	-15.877	0	-15.8116	0	-15.7819	0
-15.6683	0	-15.7715	0	-15.7058	0	-15.6759	0
-15.5616	0	-15.6655	0	-15.5993	0	-15.5692	0
-15.4541	0	-15.5587	0	-15.4922	0	-15.4618	0
-15.346	0	-15.4512	0	-15.3843	0	-15.3537	0
-15.2371	0	-15.3431	0	-15.2756	0	-15.2449	0
-15.1275	0	-15.2342	0	-15.1663	0	-15.1353	0
-15.0172	0	-15.1245	0	-15.0562	0	-15.025	0
-14.906	0	-15.0142	0	-14.9453	0	-14.914	0
-14.7941	0	-14.9031	0	-14.8336	0	-14.8021	0
-14.6814	0	-14.7911	0	-14.7212	0	-14.6895	0
-14.5678	0	-14.6784	0	-14.608	0	-14.576	0
-14.4534	0	-14.5648	0	-14.4939	0	-14.4616	0
-14.3381	0	-14.4503	0	-14.3789	0	-14.3464	0
-14.222	0	-14.335	0	-14.2631	0	-14.2303	0
-14.105	0	-14.2188	0	-14.1463	0	-14.1133	0
-13.987	0	-14.1018	0	-14.0286	0	-13.9954	0
-13.8681	0	-13.9838	0	-13.9101	0	-13.8766	0
-13.7481	0	-13.8648	0	-13.7905	0	-13.7567	0
-13.6272	0	-13.7448	0	-13.67	0	-13.6358	0
-13.5053	0	-13.6239	0	-13.5483	0	-13.5139	0
-13.3823	0	-13.502	0	-13.4257	0	-13.3911	0
-13.2582	0	-13.379	0	-13.302	0	-13.2671	0
-13.133	0	-13.2548	0	-13.1773	0	-13.1419	0
-13.0067	0	-13.1296	0	-13.0513	0	-13.0157	0
-12.8792	0	-13.0032	0	-12.9242	0	-12.8883	0
-12.7505	0	-12.8757	0	-12.7959	0	-12.7596	0
-12.6204	0	-12.7469	0	-12.6664	0	-12.6297	0
-12.4892	0	-12.6169	0	-12.5356	0	-12.4985	0
-12.3567	0	-12.4856	0	-12.4034	0	-12.3661	0
-12.2226	0	-12.353	0	-12.27	0	-12.2322	0
-12.0873	0	-12.2189	0	-12.1351	0	-12.0969	0
-11.9505	0	-12.0836	0	-11.9988	0	-11.9603	0
-11.8121	0	-11.9467	0	-11.8611	0	-11.8219	0
-11.6723	0	-11.8083	0	-11.7216	0	-11.6822	0
-11.5307	0	-11.6684	0	-11.5807	0	-11.5408	0
-11.3875	0	-11.5268	0	-11.4381	0	-11.3977	0
-11.2426	0	-11.3835	0	-11.2938	0	-11.253	0
-11.0959	0	-11.2386	0	-11.1478	0	-11.1063	0
-10.9474	0	-11.0918	0	-10.9998	0	-10.9579	0
-10.7967	0	-10.9432	0	-10.85	0	-10.8074	0
-10.6442	0	-10.7925	0	-10.6981	0	-10.655	0
-10.4894	0	-10.64	0	-10.5442	0	-10.5004	0
-10.3326	0	-10.4851	0	-10.388	0	-10.3438	0
-10.1734	0	-10.3282	0	-10.2297	0	-10.1847	0
-10.0118	0	-10.169	0	-10.0689	0	-10.0233	0
-9.84775	0	-10.0073	0	-9.90571	0	-9.85934	0
-9.76433	0	-9.84316	0	-9.82284	0	-9.77604	0
-9.67993	0	-9.7597	0	-9.73886	0	-9.69175	0
-9.59484	0	-9.67525	0	-9.6542	0	-9.52102	0
-9.42239	0	-9.59011	0	-9.56884	0	-9.43446	0
-9.33495	0	-9.41761	0	-9.48277	0	-9.34714	0
-9.24673	0	-9.33012	0	-9.39595	0	-9.25904	0
-9.1577	0	-9.24184	0	-9.21991	0	-9.17014	0
-9.06785	0	-9.15276	0	-9.13059	0	-9.08042	0
-8.97714	0	-9.06285	0	-9.04044	0	-8.98984	0
-8.88554	0	-8.97208	0	-8.94943	0	-8.89838	0
-8.79302	0	-8.88043	0	-8.85753	0	-8.71263	0
-8.69956	0	-8.78786	0	-8.7647	0	-8.61826	0
-8.50961	0	-8.69434	0	-8.67092	0	-8.52289	0
-8.41306	0	-8.59983	0	-8.57615	0	-8.42649	0
-8.31543	0	-8.4077	0	-8.48036	0	-8.32901	0
-8.21669	0	-8.31001	0	-8.38352	0	-8.23043	0
-8.1168	0	-8.23226	0	-8.28558	0	-8.1307	0
-8.01571	0	-8.13507	0	-8.18651	0	-8.02978	0
-7.91338	0	-8.03624	0	-8.08626	0	-7.92762	0
-7.80976	0	-7.93745	0	-7.98479	0	-7.82418	0
-7.70481	0	-7.83868	0	-7.88207	0	-7.71941	0
-7.59848	0	-7.74005	0	-7.77802	0	-7.61325	0
-7.49068	0	-7.6416	0	-7.67262	0	-7.50567	0
-7.38131	0	-7.54325	0	-7.5658	0	-7.39659	0
-7.27035	0	-7.44477	0	-7.45751	0	-7.28591	0
-7.15775	0	-7.34592	0	-7.34769	0	-7.17352	0
-7.04344	0	-7.24696	0	-7.23628	0	-7.05942	0
-6.92734	0	-7.14764	0	-7.12321	0	-6.94355	0
-6.80937	0	-7.04896	0	-7.00916	0	-6.82581	0
-6.68947	0	-6.95084	0	-6.8947	0	-6.70614	0
-6.56737	0	-6.85297	0	-6.78134	0	-6.58445	0
-6.44298	0	-6.75434	0	-6.66831	0	-6.4604	0
-6.31632	0	-6.65605	0	-6.55497	0	-6.33401	0
-6.18903	0	-6.55797	0	-6.44083	0	-6.20686	0
-6.06143	0	-6.45972	0	-6.32712	0	-6.07939	0
-5.93351	0	-6.36071	0	-6.21409	0	-5.95162	0
-5.80525	0	-6.26239	0	-6.10025	0	-5.82351	0
-5.67666	0	-6.16338	0	-5.9871	0	-5.69507	0
-5.54773	0	-6.06499	0	-5.87414	0	-5.56628	0
-5.41847	0	-5.96684	0	-5.76118	0	-5.43716	0
-5.28885	0	-5.86874	0	-5.64842	0	-5.30769	0
-5.15888	0	-5.77032	0	-5.53571	0	-5.17786	0
-5.02852	0	-5.6727	0	-5.42272	0	-5.04766	0
-4.89778	0	-5.57435	0	-5.30959	0	-4.91708	0
-4.76668	0	-5.47602	0	-5.19609	0	-4.78611	0
-4.6352	0	-5.37859	0	-5.08332	0	-4.65478	0
-4.50335	0	-5.28049	0	-4.97044	0	-4.52306	0
-4.3711	0	-5.1827	0	-4.8577	0	-4.39096	0
-4.23844	0	-5.08499	0	-4.74475	0	-4.25845	0
-4.10536	0	-4.98659	0	-4.63185	0	-4.12554	0
-3.97189	0	-4.88839	0	-4.5194	0	-3.9922	0
-3.83802	0	-4.79045	0	-4.40624	0	-3.85845	0
-3.70374	0	-4.6925	0	-4.29367	0	-3.7243	0
-3.56904	0	-4.59462	0	-4.18103	0	-3.58974	0
-3.4407	0	-4.49569	0	-4.06767	0	-3.45588	0
-3.31432	0	-4.39719	0	-3.95583	0	-3.32492	0
-3.17833	0	-4.29929	0	-3.8434	0	-3.18906	0
-3.0419	0	-4.10305	0	-3.73089	0	-3.05274	0
-2.90503	0	-4.00516	0	-3.61902	0	-2.91597	0
-2.76772	0	-3.9073	0	-3.51447	0	-2.77875	0
-2.62995	0	-3.80968	0	-3.42241	0	-2.64108	0
-2.49171	0	-3.71152	0	-3.32749	0	-2.50295	0
-2.35299	0	-3.6142	0	-3.21445	0	-2.36434	0
-2.21579	0	-3.524	0	-3.10189	0	-2.22525	0
-2.09268	0	-3.44316	0	-2.98966	0	-2.09883	0
-1.9525	0	-3.35873	0	-2.8772	0	-1.95876	0
-1.81181	0	-3.2611	0	-2.76429	0	-1.81818	0
-1.68308	0	-3.16279	0	-2.65197	0	-1.68659	0
-1.54139	0	-3.06473	0	-2.53976	0	-1.54501	0
-1.39921	0	-2.96706	0	-2.42706	0	-1.40294	0
-1.25651	0	-2.86974	0	-2.32539	0	-1.26039	0
-1.1133	0	-2.77221	0	-2.23192	0	-1.11732	0
-0.96957	0	-2.67479	0	-2.13604	0	-0.97374	0
-0.82531	0	-2.5774	0	-2.02332	0	-0.82963	0
-0.68142	0	-2.47987	0	-1.91055	0	-0.68499	0
-0.5424	0	-2.38748	0	-1.80536	0	-0.54363	0
-0.4072	0	-2.22262	0	-1.70685	0	-0.40609	0
-0.27509	0	-2.14005	0	-1.61424	0	-0.27156	0
-0.14501	0	-2.04276	0	-1.50156	0	-0.13916	0
0.00057	0	-1.94535	0	-1.38943	0	-0.008	0
0.14563	0	-1.85205	0	-1.27706	0	0.12269	0
0.29129	0	-1.76399	0	-1.16431	0	0.25377	0
0.43844	0	-1.68065	0	-1.05202	0	0.38601	0
0.58716	0	-1.58346	0	-0.9391	0	0.52016	0
0.73633	0	-1.4856	0	-0.82682	0	0.6571	0
0.88536	0	-1.38735	0	-0.71634	0	0.7978	0
1.03461	0	-1.29001	0	-0.60876	0	0.94311	0
1.18336	0	-1.1922	0	-0.5036	0	1.09194	0
1.33216	0	-1.09411	0	-0.40047	0	1.24098	0
1.48088	0	-0.99608	0	-0.29894	0	1.39045	0
1.63069	0	-0.89803	0	-0.19871	0	1.53986	0
1.77891	0	-0.70517	0	-0.09936	0	1.68964	0
1.92812	0	-0.61206	0	0.09813	0	1.83887	0
2.07727	0	-0.52077	0	0.19698	0	1.97223	0
2.22605	0	-0.431	0	0.29634	0	2.1173	0
2.3752	0	-0.3425	0	0.39655	0	2.26696	0
2.52445	0	-0.25507	0	0.49797	0	2.41586	0
2.67362	0	-0.16845	0	0.60096	0	2.56472	0
2.82267	0	-0.08238	0	0.70592	0	2.71488	0
2.97247	0	0.00337	0	0.81329	0	2.86472	0
3.14921	0	0.17477	0	0.92347	0	3	0
3.29946	0	0.26091	0	1.03654	0	3.15141	0
3.38143	10.7261	0.34762	0	1.14916	0	3.30084	0
3.41532	20.0357	0.43513	0	1.2621	0	3.41632	20.3628
3.51643	30.2963	0.52367	0	1.37495	0	3.51757	30.2827
3.60132	36.5849	0.61347	0	1.48776	0	3.60235	36.5729
3.70319	43.8085	0.70482	0	1.60125	0	3.70627	43.1889
3.80155	54.8965	0.89323	0	1.71412	0	3.81145	49.5403
3.90739	62.7823	0.9909	0	1.82655	0	3.90664	57.0455
4.00531	71.9882	1.08857	0	1.93925	0	4.00588	68.326
4.10064	83.9903	1.1866	0	2.05239	0	4.10218	75.6992
4.20377	94.8134	1.28413	0	2.16502	0	4.20614	85.2368
4.30404	105.708	1.38246	0	2.27705	0	4.30763	97.7011
4.40325	114.005	1.48081	0	2.39035	0	4.4072	107.708
4.50051	122.006	1.57875	0	2.50346	0	4.50527	115.661
4.60623	129.359	1.67689	0	2.61688	0	4.60203	124.503
4.7014	135.676	1.77439	0	2.7304	0	4.70741	131.521
4.80499	143.329	1.8584	0	2.84285	0	4.80231	138.128
4.90807	150.34	1.94704	0	2.95526	0	4.90628	146.282
5.0013	156.239	2.04078	0	3.11424	0	5.00043	151.049
5.10355	160.33	2.13945	0	3.22686	0	5.10349	157.387
5.20466	166.918	2.23701	0	3.32684	0	5.20583	163.261
5.3058	173.27	2.33568	0	3.40572	17.4821	5.30794	169.845
5.40647	179.145	2.43365	0	3.51143	27.1713	5.40068	175.059
5.50728	185.036	2.53155	0	3.60025	33.18	5.50228	179.844
5.60832	189.147	2.6297	0	3.70906	40.3147	5.60393	185.713
5.70908	194.552	2.72759	0	3.80594	49.5403	5.70587	190.934
5.80049	198.655	2.82602	0	3.90536	60.8137	5.80753	195.243
5.90148	202.313	2.92378	0	4.00919	70.3744	5.90901	199.378
6.00227	207.477	3.09918	0	4.109	80.2915	6.00097	203.069
6.10263	211.848	3.19728	0	4.20586	88.1322	6.10177	208.17
6.20194	216.011	3.29545	0	4.30129	100.61	6.20166	211.84
6.30047	220.651	3.35238	10.7121	4.4049	110.292	6.30152	216.004
6.40762	225.548	3.41284	17.9164	4.50667	119.353	6.40083	220.644
6.50494	229.267	3.5176	26.5366	4.60664	127.461	6.50805	225.54
6.6018	233.006	3.60686	33.18	4.70544	134.464	6.60564	229.259
6.70655	238.016	3.70176	40.3147	4.8041	140.818	6.70273	232.998
6.80193	241.397	3.80946	51.9383	4.9024	147.388	6.80717	237.239
6.9045	245.105	3.90899	59.8979	5.00968	153.983	6.90249	240.932
7.00651	248.832	4.00197	68.562	5.10628	159.646	7.00512	244.646
7.10838	252.578	4.10409	78.5889	5.20238	166.205	7.1076	248.825
7.20147	255.95	4.20295	89.8623	5.30891	172.104	7.20148	251.734
7.30309	259.24	4.30991	103.527	5.40457	176.197	7.30377	255.474
7.40484	262.598	4.40501	110.608	5.50036	182.081	7.40609	259.232
7.50617	265.497	4.50901	119.353	5.60641	186.207	7.50819	262.591
7.60468	269.255	4.60142	128.16	5.70202	191.597	7.60217	265.49
7.70364	272.152	4.703	134.937	5.80725	195.713	7.70487	269.248
7.80265	275.053	4.8037	141.517	5.90331	200.908	7.80808	272.145
7.90228	277.525	4.90399	147.388	6.00862	205.236	7.90307	275.046
8.00214	280.437	5.00318	153.756	6.1042	209.397	8.00676	277.742
8.10243	282.595	5.10224	159.865	6.20845	214.771	8.1023	280.191
8.20298	285.067	5.20077	166.205	6.3022	218.459	8.20697	283.075
8.30356	287.104	5.3091	172.104	6.40411	222.625	8.30308	285.481
8.40441	288.862	5.4075	176.197	6.50532	227.699	8.40811	287.961
8.50561	291.757	5.50579	182.081	6.60561	231.382	8.50464	289.778
8.60718	293.402	5.60374	187.98	6.7053	235.558	8.60176	292.664
8.70067	295.186	5.70176	192.076	6.8047	239.277	8.7079	294.273
8.80301	297.185	5.809	195.987	6.9026	242.68	8.8056	296.487
8.90615	298.67	5.90683	201.585	7.00011	247.237	8.90408	298.075
9.0016	299.755	6.00431	205.236	7.1061	251.409	9.00358	299.956
9.10693	301.564	6.10182	209.397	7.20348	255.118	9.10389	300.938
9.20411	302.51	6.20783	214.771	7.30108	258.029	9.20503	302.838
9.30176	304.159	6.3039	218.922	7.40695	261.75	9.30689	303.811
9.40888	305.097	6.40855	222.625	7.50405	265.49	9.40916	305.09
9.50739	305.794	6.5022	227.699	7.60117	268.393	9.5026	306.356
9.60656	306.064	6.60536	231.382	7.70754	272.145	9.60611	307.05
9.70642	307.723	6.70693	235.558	7.8053	275.046	9.70039	307.349
9.80683	308.681	6.80846	239.277	7.90341	277.95	9.80498	308.674
9.9081	309.43	6.90892	242.68	8.00233	280.858	9.9005	309.659
10	309.43	7.00893	247.237	8.10141	283.345	10.0059	310.671
10.1016	311.132	7.10882	250.932	8.20076	285.481	10.102	310.937
10.2032	312.11	7.20828	254.326	8.30064	288.377	10.2077	311.71
10.3045	311.935	7.30676	258.029	8.40042	290.865	10.3039	312.541
10.4063	312.796	7.40583	261.75	8.50043	292.925	10.4094	313.31
10.5075	312.796	7.50444	264.659	8.60122	294.648	10.5055	314.137
10.6079	313.764	7.60375	267.571	8.7023	297.55	10.6008	314.137
10.708	313.764	7.70362	271.3	8.80365	299.002	10.7047	315.022
10.8071	316.581	7.80365	274.21	8.90574	300.975	10.8081	315.022
10.9059	319.487	7.90392	276.382	9.00935	302.998	10.9014	315.022
11.004	319.487	8.00456	279.272	9.10461	304.786	11.0032	315.42
11.1021	322.37	8.10555	282.588	9.20933	305.723	11.1052	319.483
11.2086	325.223	8.20713	285.481	9.30537	307.354	11.207	319.483
11.3064	329.753	8.3088	287.961	9.40176	308.283	11.3083	321.23
11.4035	330.974	8.40191	290.01	9.50899	309.961	11.4007	410.767
11.5008	335.761	8.50445	292.161	9.60686	310.882	11.5018	416.414
11.6068	410.77	8.60641	295.055	9.70514	311.83	11.603	419.179
11.7035	416.417	8.70896	296.682	9.80423	312.541	11.7035	422.075
11.8086	422.078	8.80269	298.848	9.9037	313.519	11.8036	427.749
11.9047	422.078	8.90702	300.975	10.0039	314.46	11.9033	427.749
12	427.751	9.00283	302.258	10.1036	315.427	12.0027	435.15
12.1039	430.616	9.10892	303.878	10.2028	316.189	12.1021	451.249
12.2073	435.08	9.20717	305.723	10.3032	317.126	12.2007	465.578
12.3015	440.841	9.30498	307.354	10.4034	318.085	12.3077	471.363
12.4039	451.248	9.40364	308.611	10.503	318.87	12.4053	482.957
12.5062	471.362	9.50267	309.239	10.6026	318.87	12.5026	484.722
12.6079	482.956	9.60248	311.178	10.7016	319.712	12.6084	485.785
12.7014	484.1	9.7026	311.83	10.8092	319.712	12.7053	486.921
12.8027	485.547	9.80268	312.805	10.9063	319.571	12.8021	487.976
12.9045	485.784	9.90336	313.519	11.0032	320.499	12.9077	490.774
13.0059	487.976	10.0054	314.722	11.1084	320.416	13.0039	490.774
13.1073	488.132	10.1073	315.427	11.2044	319.483	13.1008	491.311
13.2002	490.774	10.2092	316.42	11.3006	396.156	13.2065	493.936
13.3017	490.774	10.301	317.126	11.4055	410.767	13.3033	493.936
13.4038	493.936	10.402	318.085	11.5015	410.767	13.4003	494.847
13.506	493.936	10.5039	318.87	11.6066	416.414	13.5064	497.453
13.6005	494.847	10.605	318.87	11.7018	420.585	13.6045	497.453
13.7038	498.864	10.7053	319.712	11.8061	424.891	13.7027	498.864
13.8077	498.864	10.8049	319.712	11.901	426.47	13.8015	498.864
13.9035	498.864	10.9036	319.571	12.0039	430.614	13.9007	501.832
14.0087	498.864	11.0016	320.499	12.1069	435.079	14.0007	501.832
14.1052	501.832	11.1095	319.483	12.2092	438.056	14.1013	501.832
14.2024	501.832	11.207	319.483	12.3014	440.84	14.2024	501.832
14.3006	501.832	11.305	325.22	12.4025	451.249	14.3043	501.832
14.4088	501.832	11.4022	329.75	12.5034	457.051	14.4075	503.304
14.5082	503.305	11.509	329.75	12.6044	465.578	14.5011	503.304
14.6078	503.305	11.6055	410.767	12.7053	482.957	14.604	503.304
14.7069	503.305	11.7022	410.767	12.8057	482.957	14.7071	505.89
14.8056	503.305	11.8077	416.414	12.9064	485.547	14.8008	505.89
14.9046	505.89	11.9037	419.179	13.0065	485.785	14.9027	505.89
15.0033	505.89	12.0086	420.69	13.1065	487.976	15.005	505.89
15.1021	505.89	12.1037	426.47	13.2065	488.132	15.1072	505.89
15.2011	507.425	12.2077	432.259	13.3071	489.417	15.2005	507.424
15.3007	507.425	12.3014	435.079	13.4081	490.774	15.3039	507.424
15.4005	507.425	12.4051	438.056	13.5001	491.311	15.4078	507.424
15.5016	507.425	12.508	442.784	13.6019	493.936	15.5023	507.424
15.6027	507.425	12.6013	451.249	13.7043	495.356	15.6047	507.424
15.7034	507.425	12.7038	465.578	13.8074	495.356	15.7069	507.424
15.8043	507.425	12.8063	482.957	13.9016	498.864	15.8083	507.424
15.905	509.029	12.9087	482.957	14.0059	498.864	15.909	509.028
16.0052	509.029	13.0023	485.547	14.1009	498.864	16.0002	509.028
16.1047	509.029	13.1042	485.785	14.2064	498.864	16.1086	509.028
16.2036	509.029	13.2066	486.921	14.3034	499.099	16.2075	509.028
16.3021	509.029	13.3085	488.132	14.4006	501.832	16.3061	509.028
16.4003	509.029	13.4025	488.978	14.5081	503.304	16.4041	509.028
16.5069	509.029	13.5054	490.774	14.6059	503.304	16.5009	509.028
16.6039	510.701	13.6089	491.311	14.7036	503.304	16.6058	510.7
16.7084	510.701	13.7045	492.587	14.8013	503.304	16.7013	510.7
16.8035	510.701	13.8001	495.356	14.9079	503.304	16.8048	510.7
16.9065	510.701	13.9056	495.356	15.0048	503.304	16.9077	510.7
17.0004	510.701	14.002	496.114	15.1015	505.89	17.0014	510.7
17.1021	510.701	14.1089	498.864	15.209	507.424	17.1033	510.7
17.2037	510.701	14.2061	498.864	15.3071	507.424	17.2049	510.7
17.3053	512.44	14.3049	498.864	15.4056	507.424	17.3067	512.439
17.4069	512.44	14.4042	498.864	15.5048	507.424	17.4	512.439
17.5001	512.44	14.5036	503.304	15.6048	507.424	17.5018	512.439
17.6018	512.44	14.6034	503.304	15.7041	507.424	17.6036	512.439
17.7036	512.44	14.7029	503.304	15.803	507.424	17.7055	512.439
17.8052	512.44	14.8016	503.304	15.9018	509.028	17.8073	512.439
17.9069	514.247	14.9003	503.304	16.0069	509.028	17.9007	514.245
18.0002	514.247	15.0083	503.304	16.1022	509.028	18.0024	514.245
18.1019	514.247	15.1067	503.304	16.2061	509.028	18.1043	514.245
18.2036	514.247	15.2062	504.847	16.3092	509.028	18.206	514.245
18.3055	514.247	15.3058	507.424	16.4026	509.028	18.3077	514.245
18.4071	514.247	15.406	507.424	16.5044	509.028	18.4009	514.245
18.5003	516.12	15.5074	507.424	16.6058	510.7	18.5026	516.117
18.6017	516.12	15.6089	507.424	16.7065	510.7	18.604	516.117
18.7029	516.12	15.7005	507.424	16.8066	510.7	18.7053	516.117
18.804	516.12	15.8021	507.424	16.9056	510.7	18.8065	516.117
18.905	516.12	15.9032	509.028	17.0039	510.7	18.9074	516.117
19.0057	516.12	16.0037	509.028	17.1017	510.7	19.0082	516.117
19.1064	518.058	16.1019	509.028	17.2079	510.7	19.1006	518.055
19.2077	518.058	16.2093	509.028	17.305	512.439	19.2018	518.055
19.3008	518.058	16.3056	509.028	17.4022	512.439	19.3033	518.055
19.403	518.058	16.4015	509.028	17.5083	512.439	19.4054	518.055
19.5057	518.058	16.5062	509.028	17.6057	512.439	19.508	518.055
19.6	518.058	16.6009	510.7	17.703	512.439	19.6025	518.055
19.7035	520.061	16.7043	510.7	17.8004	512.439	19.7061	520.058
19.8075	520.061	16.8072	510.7	17.9066	514.245	19.8015	520.058
19.9034	520.061	16.9002	510.7	18.004	514.245	19.906	520.058
20.0084	520.061	17.0015	510.7	18.1014	514.245	20.0023	520.058
20.105	520.061	17.102	510.7	18.2077	514.245	20.1079	520.058
20.2022	520.061	17.2021	510.7	18.305	514.245	20.2051	520.058
20.3082	522.127	17.302	512.439	18.4023	514.245	20.3026	522.125
20.4055	522.127	17.4016	512.439	18.5083	516.117	20.4088	522.125
20.5028	522.127	17.5011	512.439	18.6054	516.117	20.5062	522.125
20.6	522.127	17.6008	512.439	18.7023	516.117	20.6036	522.125
20.7062	522.127	17.7005	512.439	18.8078	516.117	20.701	522.125
20.8035	522.127	17.8002	512.439	18.9042	516.117	20.8072	524.254
20.9007	524.257	17.9001	514.245	19.0007	516.117	20.9047	524.254
21.0068	524.257	18.009	514.245	19.1058	518.055	21.0021	524.254
21.1042	524.257	18.1088	514.245	19.2027	518.055	21.1082	524.254
21.2015	524.257	18.2087	514.245	19.3001	518.055	21.2055	524.254
21.3075	524.257	18.3084	514.245	19.4068	518.055	21.3028	524.254
21.4048	526.45	18.4083	514.245	19.5051	518.055	21.4002	526.447
21.5021	526.45	18.508	516.117	19.6038	518.055	21.5062	526.447
21.6082	526.45	18.6075	516.117	19.703	520.058	21.6036	526.447
21.7059	526.45	18.7068	516.117	19.8027	520.058	21.7012	526.447
21.8039	526.45	18.806	516.117	19.9029	520.058	21.8082	526.447
21.9023	528.704	18.9049	516.117	20.0037	520.058	21.9066	528.701
22.001	528.704	19.0037	516.117	20.1049	520.058	22.0053	528.701
22.1001	528.704	19.1025	518.055	20.2066	520.058	22.1044	528.701
22.2087	528.704	19.2018	518.055	20.3085	522.125	22.204	528.701
22.3085	528.704	19.3015	518.055	20.401	522.125	22.3038	528.701
22.409	531.019	19.4017	518.055	20.5029	522.125	22.4043	531.016
22.5015	531.019	19.5025	518.055	20.6048	522.125	22.506	531.016
22.6044	531.019	19.6037	518.055	20.7066	522.125	22.609	531.016
22.7087	531.019	19.7055	520.058	20.8084	524.254	22.7037	531.016
22.8047	531.019	19.8077	520.058	20.901	524.254	22.8094	531.016
22.9018	533.395	19.9011	520.058	21.0027	524.254	22.9067	533.391
23.0004	533.395	20.0044	520.058	21.1044	524.254	23.0054	533.391
23.1024	533.395	20.1082	520.058	21.2063	524.254	23.1076	533.391
23.2007	533.395	20.203	520.058	21.3081	524.254	23.2063	533.391
23.3114	533.395	20.3074	522.125	21.4006	526.447	23.3046	533.391
23.4157	535.829	20.4023	522.125	21.5024	526.447	23.4	535.825
23.5158	535.829	20.5068	522.125	21.6042	526.447	23.5163	535.825
23.6068	535.829	20.6018	522.125	21.7065	526.447	23.6081	535.825
23.7061	535.829	20.7062	522.125	21.8091	526.447	23.7075	535.825
23.8135	535.829	20.8011	522.125	21.9027	528.701	23.8158	535.825
23.9089	538.322	20.9054	524.254	22.0061	528.701	23.9142	538.318
24.0191	538.322	21.0003	524.254	22.1006	528.701	24.024	538.318
24.1137	538.322	21.1046	524.254	22.2048	528.701	24.1177	538.318
24.2154	538.322	21.209	524.254	22.3095	528.701	24.2195	538.318
24.3316	538.322	21.3038	524.254	22.4052	531.016	24.333	538.318
24.4134	540.873	21.408	526.447	22.502	531.016	24.4168	540.869
24.5014	540.873	21.5028	526.447	22.6001	531.016	24.508	540.869
24.6525	540.873	21.6072	526.447	22.7095	531.016	24.6067	540.869
24.7059	540.873	21.7024	526.447	22.8002	531.016	24.7179	540.869
24.8248	540.873	21.8074	526.447	22.9022	533.391	24.8374	543.476
24.9503	543.481	21.9034	528.701	23.0057	533.391	24.9632	543.476
25.0153	543.481	22.0093	528.701	23.1022	533.391	25.0268	543.476
25.1532	543.481	22.106	528.701	23.2056	533.391	25.1603	543.476
25.2223	543.481	22.2031	528.701	23.3087	533.391	25.2294	543.476
25.3602	543.481	22.3006	528.701	23.4161	535.825	25.3673	543.476
25.4289	543.481	22.4085	531.016	23.5006	535.825	25.4359	543.476
25.5658	543.481	22.5079	531.016	23.6112	535.825	25.5044	543.476
25.6339	543.481	22.6085	531.016	23.7134	535.825	25.6409	543.476
25.702	543.481	22.7001	531.016	23.8017	535.825	25.7089	543.476
25.8375	543.481	22.8032	531.016	23.922	538.318	25.8445	543.476
25.9051	543.481	22.9077	533.391	24.0037	538.318	25.912	543.476
26.0398	543.481	23.0031	533.391	24.1252	538.318	26.0467	543.476
26.1069	543.481	23.1019	533.391	24.2292	538.318	26.1137	543.476
26.2406	543.481	23.2076	533.391	24.303	538.318	26.2475	543.476
26.3072	543.481	23.3129	533.391	24.427	540.869	26.3141	543.476
26.4401	543.481	23.4	535.825	24.5163	540.869	26.4469	543.476
26.5063	543.481	23.5021	535.825	24.6092	540.869	26.5131	543.476
26.6383	543.481	23.6149	535.825	24.7077	540.869	26.6451	543.476
26.7041	543.481	23.7179	535.825	24.8221	540.869	26.7108	543.476
26.8352	543.481	23.8065	535.825	24.9423	543.476	26.842	543.476
26.9006	543.481	23.9008	538.318	25.0044	543.476	26.9073	543.476
27.0309	543.481	24.0111	538.318	25.1358	543.476	27.0376	543.476
27.1607	543.481	24.1008	538.318	25.2025	543.476	27.1025	543.476
27.2253	543.481	24.2338	538.318	25.3402	543.476	27.232	543.476
27.3543	543.481	24.3081	538.318	25.4089	543.476	27.3609	543.476
27.4185	543.481	24.4316	540.869	25.5459	543.476	27.4252	543.476
27.5467	543.481	24.5231	540.869	25.6141	543.476	27.5533	543.476
27.6106	543.481	24.6195	540.869	25.7502	543.476	27.6172	543.476
27.738	543.481	24.7219	540.869	25.8179	543.476	27.7446	543.476
27.8015	543.481	24.835	543.476	25.953	543.476	27.8081	543.476
27.9282	543.481	24.9579	543.476	26.0203	543.476	27.9347	543.476
28.0544	543.481	25.0221	543.476	26.1544	543.476	28.0609	543.476
28.1172	543.481	25.1537	543.476	26.2212	543.476	28.1238	543.476
28.2427	543.481	25.2204	543.476	26.3545	543.476	28.2492	543.476
28.3052	543.481	25.3526	543.476	26.4209	543.476	28.3117	543.476
28.43	543.481	25.4182	543.476	26.5532	543.476	28.4364	543.476
28.5542	543.481	25.5488	543.476	26.6192	543.476	28.5607	543.476
28.6162	543.481	25.6139	543.476	26.7507	543.476	28.6226	543.476
28.7398	543.481	25.744	543.476	26.8162	543.476	28.7462	543.476
28.8014	543.481	25.8089	543.476	26.9469	543.476	28.8078	543.476
28.9243	543.481	25.9383	543.476	27.012	543.476	28.9307	543.476
29.0467	543.481	26.0028	543.476	27.1419	543.476	29.0531	543.476
29.1078	543.481	26.131	543.476	27.2066	543.476	29.1141	543.476
29.2296	543.481	26.2582	543.476	27.3356	543.476	29.2359	543.476
29.351	543.481	26.3213	543.476	27.4642	543.476	29.3573	543.476
29.4115	543.481	26.447	543.476	27.5282	543.476	29.4178	543.476
29.5323	543.481	26.5095	543.476	27.656	543.476	29.5386	543.476
29.6526	543.481	26.6341	543.476	27.7196	543.476	29.6589	543.476
29.7126	543.481	26.7582	543.476	27.8466	543.476	29.7189	543.476
29.8324	543.481	26.8201	543.476	27.9099	543.476	29.8386	543.476
29.9517	543.481	26.9438	543.476	28.0361	543.476	29.9579	543.476
30.0112	543.481	27.0056	543.476	28.1619	543.476	30.0174	543.476
30.1299	543.481	27.1296	543.476	28.2246	543.476	30.1361	543.476
30.2483	543.481	27.2549	543.476	28.3496	543.476	30.2545	543.476
30.3073	543.481	27.3182	543.476	28.412	543.476	30.3135	543.476
30.4251	543.481	27.4462	543.476	28.5363	543.476	30.4312	543.476
30.5425	543.481	27.5103	543.476	28.6602	543.476	30.5486	543.476
30.601	543.481	27.6381	543.476	28.7219	543.476	30.6071	543.476
30.7178	543.481	27.7018	543.476	28.8451	543.476	30.7239	543.476
30.8343	543.481	27.8289	543.476	28.9065	543.476	30.8404	543.476
30.9504	543.481	27.9554	543.476	29.0291	543.476	30.9565	543.476
31.0083	543.481	28.0185	543.476	29.1512	543.476	31.0144	543.476
31.1239	543.481	28.1443	543.476	29.212	543.476	31.13	543.476
31.2391	543.481	28.2071	543.476	29.3335	543.476	31.2452	543.476
31.354	543.481	28.3322	543.476	29.4545	543.476	31.3026	543.476
31.4113	543.481	28.4568	543.476	29.5149	543.476	31.4173	543.476
31.5256	543.481	28.5189	543.476	29.6353	543.476	31.5316	543.476
31.6397	543.481	28.6429	543.476	29.7553	543.476	31.6457	543.476
31.7534	543.481	28.7047	543.476	29.8151	543.476	31.7025	543.476
31.8101	543.481	28.8279	543.476	29.9345	543.476	31.816	543.476
31.9232	543.481	28.9507	543.476	30.0535	543.476	31.9292	543.476
32.0361	543.481	29.012	543.476	30.1128	543.476	32.0421	543.476
32.1487	543.074	29.1341	543.476	30.2312	543.476	32.1546	543.476
32.2048	543.074	29.2559	543.476	30.3493	543.476	32.2107	543.476
32.3169	540.124	29.3165	543.476	30.4081	543.476	32.3228	543.069
32.4286	539.853	29.4376	543.476	30.5256	543.476	32.4345	543.069
32.5401	539.853	29.5583	543.476	30.6426	543.476	32.546	540.119
32.6512	537.094	29.6185	543.476	30.701	543.476	32.6015	539.848
32.7067	537.094	29.7385	543.476	30.8176	543.476	32.7125	539.848
32.8173	534.462	29.8582	543.476	30.9337	543.476	32.8232	537.09
32.9277	531.957	29.9178	543.476	31.0495	543.476	32.9336	534.458
33.0378	531.957	30.0369	543.476	31.1073	543.476	33.0436	531.953
33.1476	529.582	30.1556	543.476	31.2225	543.476	33.1534	529.578
33.2024	529.582	30.2147	543.476	31.3375	543.476	33.2082	527.334
33.3118	527.337	30.3328	543.476	31.4521	543.476	33.3176	527.334
33.4209	527.337	30.4505	543.476	31.5092	543.476	33.4266	525.223
33.5297	525.226	30.5092	543.476	31.6233	543.476	33.5354	525.223
33.6382	525.226	30.6263	543.476	31.737	543.476	33.644	519.042
33.7465	519.044	30.7431	543.476	31.8504	543.476	33.7522	510.684
33.8005	519.044	30.8013	543.476	31.907	543.476	33.8062	510.684
33.9083	519.044	30.9175	543.476	32.0199	543.069	33.914	510.684
34.0159	355.653	31.0333	543.476	32.1325	540.119	34.0216	510.684
34.1232	355.653	31.1489	543.476	32.2448	540.119	34.1289	508.791
34.2302	357.205	31.2065	543.476	32.3008	539.848	34.2359	508.791
34.337	357.205	31.3214	543.476	32.4126	539.848	34.3427	507.767
34.4436	357.205	31.4361	543.476	32.5241	537.09	34.4492	504.982
34.5498	357.542	31.5504	543.476	32.6353	534.458	34.5023	362.73
34.6028	358.854	31.6073	543.476	32.7462	534.458	34.6085	364.368
34.7087	359.682	31.7211	543.476	32.8015	534.458	34.7144	366.199
34.8144	361.333	31.8346	543.476	32.9119	531.953	34.82	368.011
34.9198	361.333	31.9477	543.476	33.022	531.953	34.9254	369.915
35.0249	362.861	32.0041	543.476	33.1319	529.578	35.0305	373.995
35.1298	362.861	32.1168	543.476	33.2415	527.334	35.1354	374.581
35.2345	364.485	32.2291	543.476	33.3507	527.334	35.2401	381.641
35.3389	366.203	32.3411	543.476	33.4052	527.334	35.3445	397.891
35.4431	368.016	32.4528	543.069	33.5141	525.223	35.4487	398.912
35.5471	369.921	32.5085	543.069	33.6227	523.025	35.5006	402.525
35.6508	374.001	32.6197	540.119	33.7309	519.042	35.6045	410.278
35.7025	375.299	32.7307	540.119	33.839	519.042	35.7081	418.066
35.8059	377.166	32.8413	539.848	33.9467	517.035	35.8114	419.037
35.9091	381.647	32.9516	537.09	34.0005	366.199	35.9146	422.744
36.012	384.652	33.0067	537.09	34.1078	366.199	36.0175	424.487
36.1147	387.14	33.1165	534.458	34.2149	371.832	36.1202	431.337
36.2172	394.259	33.2261	531.953	34.3217	371.832	36.2227	438.251
36.3195	394.816	33.3355	531.953	34.4283	373.517	36.325	439.178
36.4215	401.892	33.4445	529.578	34.5346	373.517	36.427	446.054
36.5234	402.531	33.5532	527.334	34.6407	373.517	36.5288	447.048
36.625	403.355	33.6075	527.334	34.7465	373.603	36.6305	447.048
36.7264	411.183	33.7158	525.223	34.852	375.294	36.7319	451.509
36.8276	412.262	33.8239	519.042	34.9047	375.294	36.8331	453.637
36.9286	419.044	33.9317	519.042	35.0099	377.161	36.9341	459.331
37.0294	419.044	34.0392	343.708	35.1148	377.468	37.0349	460.378
37.13	422.749	34.1464	344.677	35.2195	379.127	37.1354	461.585
37.2304	423.534	34.2534	345.587	35.324	379.212	37.2358	467.183
37.3306	430.486	34.3068	346.069	35.4282	381.641	37.336	467.183
37.4306	431.343	34.4134	346.521	35.5322	382.718	37.436	467.183
37.5305	438.257	34.5198	347.637	35.636	384.647	37.5358	470.908
37.6301	439.184	34.6258	348.518	35.7395	387.133	37.6354	473.728
37.7295	440.279	34.7317	348.942	35.8428	390.084	37.7348	474.98
37.8287	446.06	34.8373	351.56	35.9459	397.891	37.834	478.648
37.9277	446.06	34.9426	351.56	36.0487	398.912	37.9331	479.497
38.0266	446.967	35.0477	353.235	36.1001	398.912	38.0319	481.656
38.1253	450.696	35.1001	353.235	36.2026	403.348	38.1306	484.143
38.2237	452.497	35.2049	353.235	36.3049	404.355	38.2291	488.408
38.322	453.643	35.3094	355.008	36.407	411.176	38.3273	501.097
38.4201	458.451	35.4136	357.2	36.5088	412.255	38.4254	501.097
38.5181	460.384	35.5177	357.2	36.6105	419.037	38.5234	501.097
38.6158	461.591	35.6215	358.849	36.712	419.037	38.6211	503.677
38.7134	463.205	35.725	360.595	36.8132	419.037	38.7187	503.677
38.8108	467.188	35.8284	360.595	36.9142	424.487	38.8161	514.398
38.908	467.188	35.9315	360.595	37.0151	425.619	38.9133	514.398
39.0051	468.375	36.0344	362.857	37.1157	432.365	39.0104	514.398
39.102	470.913	36.137	364.48	37.2161	433.563	39.1072	515.333
39.247	473.734	36.2395	366.199	37.3163	439.178	39.2039	515.333
39.3435	475.779	36.3417	368.011	37.4164	440.272	39.3005	521.848
39.4398	478.652	36.4437	370.241	37.5162	446.054	39.445	521.848
39.5359	479.501	36.5455	375.294	37.6159	447.048	39.5411	521.848
39.6319	481.661	36.6471	377.161	37.7153	447.048	39.6371	523.056
39.7277	484.146	36.7485	377.161	37.8146	447.048	39.7329	523.056
39.8233	488.412	36.8496	381.641	37.9136	452.491	39.8285	529.83
39.9188	501.099	36.9001	382.313	38.0125	453.637	39.924	529.83
40.0142	501.099	37.001	384.647	38.1112	453.798	40.0193	529.83
40.1093	501.099	37.1016	387.133	38.2097	461.585	40.1145	529.83
40.2043	501.099	37.2021	394.253	38.308	461.585	40.2095	529.83
40.3466	503.68	37.3023	397.891	38.4062	461.824	40.3044	535.686
40.4412	503.68	37.4024	398.912	38.5041	467.183	40.4464	535.686
40.5357	514.402	37.5023	402.525	38.6019	467.183	40.5409	535.686
40.63	514.402	37.6019	402.525	38.7483	468.368	40.6352	535.686
40.7242	514.402	37.7014	404.927	38.8456	468.368	40.7294	535.686
40.8182	515.338	37.8007	410.278	38.9428	474.98	40.8234	536.451
40.9121	515.338	37.9493	418.066	39.0398	474.98	40.9173	536.451
41.0059	515.338	38.0481	419.037	39.1366	475.291	41.011	541.07
41.1462	521.853	38.1467	422.744	39.2333	480.5	41.1046	541.07
41.2396	521.853	38.2452	423.528	39.3298	481.656	41.2447	541.07
41.3328	523.061	38.3434	424.487	39.4261	481.808	41.3379	541.07
41.4259	523.061	38.4415	430.48	39.5223	486.418	41.431	541.07
41.5189	523.061	38.5394	431.337	39.6183	488.394	41.524	541.07
41.6117	529.834	38.6371	438.251	39.7141	488.394	41.6168	541.07
41.7044	529.834	38.7347	439.178	39.8098	491.131	41.7095	541.07
41.8432	529.834	38.832	442.969	39.9053	501.097	41.802	541.07
41.9355	529.834	38.9292	446.054	40.0006	501.097	41.9406	541.07
42.0277	529.834	39.0262	447.889	40.1434	503.677	42.0328	541.07
42.1198	535.691	39.1231	450.691	40.2383	514.398	42.1249	541.07
42.2117	535.691	39.2198	453.003	40.3332	514.398	42.2168	543.476
42.3036	535.691	39.3163	455.527	40.4278	514.398	42.3086	543.476
42.441	535.691	39.4126	458.445	40.5223	515.333	42.4003	543.476
42.5325	535.691	39.5088	460.556	40.6167	515.333	42.5376	543.476
42.6239	536.456	39.6048	463.2	40.7109	515.333	42.6289	543.476
42.7151	536.456	39.7007	466.232	40.8049	521.848	42.7201	543.476
42.8062	536.456	39.8442	468.147	40.9457	521.848	42.8113	543.476
42.9427	541.075	39.9397	470.908	41.0394	523.056	42.9022	543.476
43.0335	541.075	40.035	473.279	41.133	523.056	43.0385	543.476
43.1242	541.075	40.1301	475.775	41.2264	523.056	43.1292	543.476
43.2147	541.075	40.2251	475.775	41.3196	529.83	43.2197	543.476
43.3051	346.795	40.3199	480.825	41.4128	529.83	43.3101	543.476
43.4406	346.795	40.4146	484.143	41.5057	529.83	43.4004	543.476
43.5307	344.654	40.5091	484.143	41.645	529.83	43.5357	543.476
43.6207	343.245	40.6035	488.408	41.7376	529.83	43.6257	543.476
43.7106	343.245	40.7448	501.097	41.8301	535.686	43.7156	543.476
43.8004	343.245	40.8388	501.097	41.9224	535.686	43.8054	543.069
43.9349	341.092	40.9326	501.097	42.0147	535.686	43.9399	543.069
44.0244	341.092	41.0263	501.534	42.1068	535.686	44.0294	540.119
44.1138	341.092	41.1199	503.677	42.2447	535.686	44.1187	539.848
44.2031	338.915	41.2133	503.677	42.3364	536.451	44.208	537.09
44.3368	336.805	41.3066	509.827	42.4281	536.451	44.3417	537.09
44.4258	336.704	41.4463	514.398	42.5196	536.451	44.4307	537.09
44.5147	335.282	41.5392	514.398	42.611	541.07	44.5196	534.458
44.6034	335.282	41.632	514.398	42.7022	541.07	44.6084	534.458
44.7364	333.189	41.7246	515.333	42.8389	541.07	44.7414	531.953
44.8249	333.189	41.8172	515.333	42.9298	541.07	44.8299	531.953
44.9134	333.067	41.9095	519.421	43.0207	541.07	44.9183	529.578
45.0016	327.478	42.0018	521.848	43.1114	541.07	45.0066	527.334
45.1339	327.478	42.1399	521.848	43.2019	541.07	45.1388	525.223
45.222	0	42.2319	521.848	43.3376	541.07	45.2269	0
45.3099	0	42.3236	523.056	43.4278	541.07	45.3148	0
45.4416	0	42.4153	523.056	43.518	541.07	45.4027	0
45.5293	0	42.5068	529.83	43.608	541.07	45.5342	0
45.6169	0	42.6439	529.83	43.7429	541.07	45.6218	0
45.7044	0	42.7351	529.83	43.8326	543.476	45.7093	0
45.8355	0	42.8262	529.83	43.9223	543.476	45.8404	0
45.9227	0	42.9171	529.83	44.0118	543.476	45.9276	0
46.0098	0	43.008	529.83	44.1012	543.476	46.0147	0
46.1404	0	43.144	535.686	44.2351	543.476	46.1018	0
46.2273	0	43.2345	535.686	44.3242	543.476	46.2322	0
46.3141	0	43.3249	535.686	44.4132	543.476	46.319	0
46.4008	0	43.4152	535.686	44.5022	543.476	46.4057	0
46.5307	0	43.5054	535.686	44.6353	543.476	46.5356	0
46.6172	0	43.6405	536.451	44.724	543.476	46.6221	0
46.7036	0	43.7303	536.451	44.8125	543.476	46.7085	0
46.8331	0	43.8201	536.451	44.9009	543.476	46.8379	0
46.9192	0	43.9097	541.07	45.0334	543.476	46.9241	0
47.0053	0	44.044	541.07	45.1215	543.476	47.0102	0
47.1343	0	44.1334	541.07	45.2096	543.476	47.1391	0
47.2202	0	44.2226	541.07	45.3415	543.476	47.225	0
47.3059	0	44.3118	541.07	45.4293	543.476	47.3108	0
47.4344	0	44.4008	541.07	45.517	543.476	47.4393	0
47.52	0	44.5342	541.07	45.6046	543.069	47.5248	0
47.6055	0	44.6229	541.07	45.7358	539.848	47.6103	0
47.7335	0	44.7116	541.07	45.8232	537.09	47.7384	0
47.8188	0	44.8001	541.07	45.9104	526.336	47.8236	0
47.904	0	44.9327	541.07	46.0412	0	47.9088	0
48.0316	0	45.021	540.315	46.1282	0	48.0364	0
48.1166	0	45.1092	540.315	46.2151	0	48.1214	0
48.2015	0	45.2413	539.628	46.3019	0	48.2063	0
48.3287	0	45.3292	539.01	46.432	0	48.3335	0
48.4134	0	45.417	543.476	46.5186	0	48.4182	0
48.5403	0	45.5047	543.476	46.6051	0	48.5028	0
48.6248	0	45.6362	543.476	46.7347	0	48.6296	0
48.7092	0	45.7236	529.418	46.821	0	48.714	0
48.8357	0	45.811	529.418	46.9072	0	48.8405	0
48.92	0	45.9419	0	47.0363	0	48.9248	0
49.0041	0	46.029	0	47.1223	0	49.0089	0
49.1302	0	46.116	0	47.2081	0	49.135	0
49.2142	0	46.203	0	47.3368	0	49.219	0
49.34	0	46.3332	0	47.4224	0	49.3029	0
49.4238	0	46.4199	0	47.508	0	49.4286	0
49.5075	0	46.5065	0	47.6362	0	49.5123	0
49.633	0	46.6363	0	47.7216	0	49.6377	0
49.7165	0	46.7226	0	47.8069	0	49.7213	0
49.8417	0	46.8089	0	47.9346	0	49.8047	0
49.925	0	46.9382	0	48.0197	0	49.9298	0
50.0083	0	47.0243	0	48.1047	0	50.0131	0
50.1331	0	47.1102	0	48.2321	0	50.1379	0
50.2163	0	47.2391	0	48.3169	0	50.221	0
50.3408	0	47.3248	0	48.4016	0	50.3041	0
50.4238	0	47.4105	0	48.5285	0	50.4285	0
50.5067	0	47.5388	0	48.613	0	50.5114	0
50.6309	0	47.6243	0	48.7396	0	50.6356	0
50.7136	0	47.7097	0	48.824	0	50.7183	0
50.8376	0	47.8376	0	48.9082	0	50.801	0
50.9201	0	47.9228	0	49.0344	0	50.9248	0
51.0026	0	48.0078	0	49.1185	0	51.0073	0
51.1262	0	48.1353	0	49.2025	0	51.131	0
51.2086	0	48.2202	0	49.3283	0	51.2133	0
51.332	0	48.305	0	49.4121	0	51.3367	0
51.4141	0	48.4321	0	49.5377	0	51.4189	0
51.5373	0	48.5167	0	49.6213	0	51.501	0
51.6193	0	48.6012	0	49.7049	0	51.6241	0
51.7013	0	48.7278	0	49.8301	0	51.706	0
51.8242	0	48.8122	0	49.9134	0	51.8289	0
51.906	0	48.9385	0	50.0384	0	51.9107	0
52.0286	0	49.0227	0	50.1216	0	52.0333	0
52.1103	0	49.1067	0	50.2047	0	52.115	0
52.2327	0	49.2327	0	50.3293	0	52.2374	0
52.3142	0	49.3166	0	50.4122	0	52.3189	0
52.4364	0	49.4004	0	50.5365	0	52.4004	0
52.5178	0	49.526	0	50.6193	0	52.5225	0
52.6398	0	49.6096	0	50.7021	0	52.6039	0
52.7211	0	49.7349	0	50.8261	0	52.7258	0
52.8023	0	49.8184	0	50.9086	0	52.807	0
52.924	0	49.9018	0	51.0324	0	52.9287	0
53.005	0	50.0267	0	51.1148	0	53.0097	0
53.1266	0	50.1099	0	51.2383	0	53.1313	0
53.2075	0	50.2346	0	51.3205	0	53.2122	0
53.3288	0	50.3177	0	51.4027	0	53.3335	0
53.4096	0	50.4006	0	51.5259	0	53.4143	0
53.5307	0	50.525	0	51.608	0	53.5354	0
53.6114	0	50.6078	0	51.7309	0	53.6161	0
53.7323	0	50.7319	0	51.8128	0	53.737	0
53.8129	0	50.8145	0	51.9355	0	53.8176	0
53.9336	0	50.9384	0	52.0173	0	53.9383	0
54.0141	0	51.0208	0	52.1398	0	54.0187	0
54.1346	0	51.1033	0	52.2214	0	54.1393	0
54.2149	0	51.2268	0	52.3029	0	54.2196	0
54.3353	0	51.309	0	52.4251	0	54.34	0
54.4155	0	51.4323	0	52.5065	0	54.4202	0
54.5357	0	51.5144	0	52.6285	0	54.5003	0
54.6158	0	51.6375	0	52.7098	0	54.6205	0
54.7358	0	51.7195	0	52.8316	0	54.7005	0
54.8158	0	51.8013	0	52.9128	0	54.8205	0
54.9357	0	51.9241	0	53.0344	0	54.9004	0
55.0155	0	52.0058	0	53.1153	0	55.0202	0
55.1352	0	52.1284	0	53.2368	0	55.1	0
55.215	0	52.21	0	53.3176	0	55.2197	0
55.3345	0	52.3323	0	53.4388	0	55.3392	0
55.4142	0	52.4138	0	53.5196	0	55.4188	0
55.5336	0	52.5359	0	53.6003	0	55.5382	0
55.6131	0	52.6172	0	53.7212	0	55.6178	0
55.7323	0	52.7391	0	53.8017	0	55.737	0
55.8118	0	52.8203	0	53.9225	0	55.8164	0
55.9308	0	52.9014	0	54.0029	0	55.9355	0
56.0102	0	53.023	0	54.1235	0	56.0149	0
56.1291	0	53.104	0	54.2039	0	56.1338	0
56.2083	0	53.2254	0	54.3242	0	56.213	0
56.3271	0	53.3063	0	54.4044	0	56.3318	0
56.4063	0	53.4275	0	54.5247	0	56.4109	0
56.5249	0	53.5083	0	54.6048	0	56.5296	0
56.6039	0	53.6293	0	54.7248	0	56.6086	0
56.7224	0	53.7099	0	54.8048	0	56.7271	0
56.8014	0	53.8308	0	54.9247	0	56.8061	0
56.9198	0	53.9113	0	55.0045	0	56.9244	0
57.038	0	54.0319	0	55.1243	0	57.0033	0
57.1168	0	54.1123	0	55.204	0	57.1215	0
57.235	0	54.2328	0	55.3236	0	57.2003	0
57.3137	0	54.313	0	55.4032	0	57.3184	0
57.4318	0	54.4333	0	55.5226	0	57.4364	0
57.5104	0	54.5135	0	55.6022	0	57.5151	0
57.6283	0	54.6336	0	55.7214	0	57.633	0
57.7068	0	54.7136	0	55.8008	0	57.7115	0
57.8246	0	54.8336	0	55.9199	0	57.8293	0
57.9031	0	54.9135	0	56.0389	0	57.9078	0
58.0207	0	55.0333	0	56.1182	0	58.0254	0
58.1383	0	55.1131	0	56.2371	0	58.1038	0
58.2167	0	55.2327	0	56.3162	0	58.2213	0
58.3341	0	55.3124	0	56.435	0	58.3388	0
58.4124	0	55.4319	0	56.514	0	58.4171	0
58.5297	0	55.5115	0	56.6326	0	58.5344	0
58.608	0	55.6308	0	56.7116	0	58.6126	0
58.7252	0	55.7103	0	56.83	0	58.7299	0
58.8033	0	55.8294	0	56.9089	0	58.808	0
58.9204	0	55.9088	0	57.0272	0	58.9251	0
59.0375	0	56.0278	0	57.1061	0	59.0032	0
59.1155	0	56.1071	0	57.2242	0	59.1202	0
59.2325	0	56.226	0	57.3029	0	59.2372	0
59.3104	0	56.3052	0	57.421	0	59.3151	0
59.4273	0	56.4239	0	57.5389	0	59.432	0
59.5052	0	56.503	0	57.6175	0	59.5098	0
59.6219	0	56.6216	0	57.7353	0	59.6266	0
59.7386	0	56.7006	0	57.8139	0	59.7044	0
59.8164	0	56.819	0	57.9316	0	59.8211	0
59.933	0	56.9374	0	58.01	0	59.9377	0
60.0107	0	57.0162	0	58.1276	0	60.0154	0
60.1272	0	57.1344	0	58.206	0	60.1319	0
60.2049	0	57.2132	0	58.3234	0	60.2096	0
60.3213	0	57.3313	0	58.4017	0	60.326	0
60.4377	0	57.41	0	58.5191	0	60.4036	0
60.5153	0	57.5279	0	58.6364	0	60.52	0
60.6316	0	57.6065	0	58.7145	0	60.6362	0
60.7091	0	57.7244	0	58.8317	0	60.7137	0
60.8253	0	57.8029	0	58.9098	0	60.83	0
60.9027	0	57.9206	0	59.0269	0	60.9074	0
61.0189	0	58.0382	0	59.1049	0	61.0235	0
61.1349	0	58.1166	0	59.2218	0	61.1009	0
61.2123	0	58.2342	0	59.3388	0	61.217	0
61.3283	0	58.3125	0	59.4167	0	61.333	0
61.4056	0	58.4299	0	59.5335	0	61.4103	0
61.5215	0	58.5081	0	59.6113	0	61.5262	0
61.6374	0	58.6254	0	59.728	0	61.6035	0
61.7147	0	58.7036	0	59.8058	0	61.7194	0
61.8305	0	58.8208	0	59.9224	0	61.8352	0
61.9077	0	58.9379	0	60.0001	0	61.9124	0
62.0234	0	59.0159	0	60.1167	0	62.0281	0
62.1006	0	59.133	0	60.2332	0	62.1053	0
62.2163	0	59.2109	0	60.3108	0	62.221	0
62.3319	0	59.3279	0	60.4271	0	62.3366	0
62.409	0	59.4058	0	60.5047	0	62.4137	0
62.5246	0	59.5226	0	60.621	0	62.5293	0
62.6016	0	59.6004	0	60.7373	0	62.6063	0
62.7171	0	59.7172	0	60.8147	0	62.7219	0
62.8327	0	59.8338	0	60.9309	0	62.8374	0
62.9096	0	59.9116	0	61.0083	0	62.9143	0
63.0251	0	60.0281	0	61.1244	0	63.0298	0
63.102	0	60.1058	0	61.2018	0	63.1067	0
63.2174	0	60.2223	0	61.3178	0	63.2221	0
63.3327	0	60.3387	0	61.4338	0	63.3374	0
63.4096	0	60.4163	0	61.5111	0	63.4143	0
63.5249	0	60.5326	0	61.627	0	63.5296	0
63.6018	0	60.6102	0	61.7042	0	63.6065	0
63.717	0	60.7264	0	61.82	0	63.7218	0
63.8323	0	60.8039	0	61.9358	0	63.837	0
63.9091	0	60.9201	0	62.013	0	63.9138	0
64.0243	0	61.0362	0	62.1287	0	64.029	0
64.101	0	61.1136	0	62.2058	0	64.1058	0
64.2162	0	61.2296	0	62.3215	0	64.2209	0
64.3313	0	61.307	0	62.4371	0	64.336	0
64.408	0	61.423	0	62.5142	0	64.4128	0
64.5231	0	61.5003	0	62.6297	0	64.5279	0
64.6382	0	61.6162	0	62.7067	0	64.6046	0
64.7149	0	61.732	0	62.8222	0	64.7196	0
64.8299	0	61.8092	0	62.9377	0	64.8346	0
64.9066	0	61.925	0	63.0147	0	64.9113	0
65.0216	0	62.0022	0	63.1301	0	65.0263	0
65.1365	0	62.1179	0	63.207	0	65.103	0
65.2132	0	62.2336	0	63.3223	0	65.2179	0
65.3281	0	62.3107	0	63.4377	0	65.3329	0
65.4048	0	62.4263	0	63.5145	0	65.4095	0
65.5197	0	62.5034	0	63.6298	0	65.5244	0
65.6346	0	62.6189	0	63.7067	0	65.601	0
65.7112	0	62.7345	0	63.8219	0	65.7159	0
65.8261	0	62.8115	0	63.9371	0	65.8308	0
65.9027	0	62.9269	0	64.0139	0	65.9074	0
66.0175	0	63.0039	0	64.1291	0	66.0223	0
66.1324	0	63.1193	0	64.2058	0	66.1371	0
66.2089	0	63.2347	0	64.3209	0	66.2137	0
66.3238	0	63.3116	0	64.4361	0	66.3285	0
66.4003	0	63.4269	0	64.5128	0	66.4051	0
66.5151	0	63.5038	0	64.6278	0	66.5199	0
66.6299	0	63.6191	0	64.7045	0	66.6347	0
66.7065	0	63.7343	0	64.8196	0	66.7113	0
66.8213	0	63.8112	0	64.9346	0	66.826	0
66.9361	0	63.9264	0	65.0113	0	66.9026	0
67.0126	0	64.0032	0	65.1262	0	67.0174	0
67.1274	0	64.1183	0	65.2029	0	67.1322	0
67.2039	0	64.2335	0	65.3178	0	67.2087	0
67.3187	0	64.3102	0	65.4328	0	67.3235	0
67.4335	0	64.4253	0	65.5094	0	67.4382	0
67.51	0	64.502	0	65.6243	0	67.5148	0
67.6248	0	64.6171	0	65.7009	0	67.6295	0
67.7013	0	64.7322	0	65.8158	0	67.7061	0
67.816	0	64.8089	0	65.9306	0	67.8208	0
67.9308	0	64.9239	0	66.0072	0	67.9356	0
68.0073	0	65.0005	0	66.1221	0	68.0121	0
68.1221	0	65.1155	0	66.2369	0	68.1269	0
68.2369	0	65.2305	0	66.3135	0	68.2034	0
68.3134	0	65.3071	0	66.4283	0	68.3182	0
68.4282	0	65.422	0	66.5049	0	68.433	0
68.5047	0	65.537	0	66.6197	0	68.5095	0
68.6195	0	65.6136	0	66.7345	0	68.6243	0
68.7343	0	65.7285	0	66.811	0	68.7008	0
68.8108	0	65.8051	0	66.9258	0	68.8156	0
68.9256	0	65.92	0	67.0023	0	68.9305	0
69.0022	0	66.0348	0	67.1171	0	69.007	0
69.117	0	66.1114	0	67.2319	0	69.1218	0
69.2318	0	66.2262	0	67.3084	0	69.2367	0
69.3084	0	66.3028	0	67.4232	0	69.3132	0
69.4232	0	66.4176	0	67.538	0	69.4281	0
69.5381	0	66.5324	0	67.6145	0	69.5046	0
69.6147	0	66.609	0	67.7293	0	69.6195	0
69.7296	0	66.7238	0	67.8058	0	69.7344	0
69.8061	0	66.8003	0	67.9206	0	69.811	0
69.921	0	66.9151	0	68.0353	0	69.9259	0
70.036	0	67.0299	0	68.1119	0	70.0025	0
70.1126	0	67.1064	0	68.2266	0	70.1174	0
70.2275	0	67.2212	0	68.3032	0	70.2324	0
70.3042	0	67.336	0	68.418	0	70.309	0
70.4191	0	67.4125	0	68.5327	0	70.424	0
70.5341	0	67.5273	0	68.6093	0	70.5006	0
70.6108	0	67.6038	0	68.7241	0	70.6156	0
70.7258	0	67.7186	0	68.8006	0	70.7307	0
70.8025	0	67.8334	0	68.9154	0	70.8073	0
70.9175	0	67.9099	0	69.0302	0	70.9224	0
71.0326	0	68.0246	0	69.1068	0	71.0375	0
71.1093	0	68.1012	0	69.2216	0	71.1142	0
71.2244	0	68.216	0	69.3365	0	71.2293	0
71.3012	0	68.3307	0	69.413	0	71.3061	0
71.4163	0	68.4073	0	69.5279	0	71.4212	0
71.5315	0	68.522	0	69.6045	0	71.5364	0
71.6083	0	68.6368	0	69.7194	0	71.6132	0
71.7235	0	68.7134	0	69.8342	0	71.7284	0
71.8003	0	68.8282	0	69.9108	0	71.8052	0
71.9156	0	68.9047	0	70.0258	0	71.9205	0
72.0308	0	69.0195	0	70.1024	0	72.0358	0
72.1077	0	69.1344	0	70.2173	0	72.1126	0
72.223	0	69.2109	0	70.3323	0	72.228	0
72.3384	0	69.3258	0	70.4089	0	72.3049	0
72.4153	0	69.4023	0	70.5239	0	72.4202	0
72.5307	0	69.5172	0	70.6006	0	72.5357	0
72.6077	0	69.6321	0	70.7156	0	72.6126	0
72.7231	0	69.7086	0	70.8306	0	72.7281	0
72.8001	0	69.8235	0	70.9073	0	72.8051	0
72.9156	0	69.9001	0	71.0224	0	72.9206	0
73.0312	0	70.0151	0	71.1375	0	73.0361	0
73.1082	0	70.13	0	71.2142	0	73.1132	0
73.2238	0	70.2066	0	71.3294	0	73.2288	0
73.3009	0	70.3216	0	71.4061	0	73.3059	0
73.4166	0	70.4365	0	71.5213	0	73.4216	0
73.5323	0	70.5132	0	71.6365	0	73.5373	0
73.6095	0	70.6282	0	71.7133	0	73.6144	0
73.7252	0	70.7049	0	71.8285	0	73.7302	0
73.8024	0	70.8199	0	71.9054	0	73.8074	0
73.9183	0	70.935	0	72.0207	0	73.9232	0
74.0341	0	71.0117	0	72.136	0	74.0005	0
74.1114	0	71.1268	0	72.2129	0	74.1164	0
74.2273	0	71.2035	0	72.3282	0	74.2323	0
74.3047	0	71.3186	0	72.4051	0	74.3097	0
74.4207	0	71.4338	0	72.5205	0	74.4257	0
74.5367	0	71.5106	0	72.636	0	74.5031	0
74.6141	0	71.6258	0	72.713	0	74.6191	0
74.7302	0	71.7026	0	72.8285	0	74.7353	0
74.8077	0	71.8178	0	72.9055	0	74.8127	0
74.9239	0	71.9331	0	73.021	0	74.9289	0
75.0014	0	72.0099	0	73.1366	0	75.0064	0
75.1177	0	72.1252	0	73.2137	0	75.1227	0
75.234	0	72.2021	0	73.3293	0	75.2003	0
75.3116	0	72.3175	0	73.4064	0	75.3166	0
75.428	0	72.4329	0	73.5221	0	75.4331	0
75.5057	0	72.5098	0	73.6379	0	75.5107	0
75.6222	0	72.6252	0	73.715	0	75.6272	0
75.7387	0	72.7022	0	73.8308	0	75.7049	0
75.8164	0	72.8177	0	73.9081	0	75.8215	0
75.9331	0	72.9332	0	74.0239	0	75.9381	0
76.0109	0	73.0102	0	74.1012	0	76.0159	0
76.1276	0	73.1258	0	74.2172	0	76.1327	0
76.2054	0	73.2029	0	74.3331	0	76.2105	0
76.3222	0	73.3185	0	74.4105	0	76.3273	0
76.4002	0	73.4342	0	74.5265	0	76.4052	0
76.5171	0	73.5113	0	74.6039	0	76.5222	0
76.6341	0	73.6271	0	74.7201	0	76.6001	0
76.7121	0	73.7043	0	74.8362	0	76.7172	0
76.8291	0	73.8201	0	74.9137	0	76.8342	0
76.9072	0	73.9359	0	75.0299	0	76.9123	0
77.0244	0	74.0131	0	75.1075	0	77.0295	0
77.1025	0	74.1291	0	75.2238	0	77.1077	0
77.2198	0	74.2064	0	75.3014	0	77.2249	0
77.3371	0	74.3223	0	75.4178	0	77.3032	0
77.4154	0	74.4383	0	75.5343	0	77.4205	0
77.5328	0	74.5157	0	75.6119	0	77.538	0
77.6112	0	74.6318	0	75.7285	0	77.6163	0
77.7287	0	74.7092	0	75.8062	0	77.7339	0
77.8071	0	74.8254	0	75.9228	0	77.8123	0
77.9248	0	74.9029	0	76.0006	0	77.9299	0
78.0032	0	75.0191	0	76.1174	0	78.0084	0
78.121	0	75.1354	0	76.2341	0	78.1262	0
78.2388	0	75.213	0	76.312	0	78.2048	0
78.3175	0	75.3294	0	76.4289	0	78.3226	0
78.4354	0	75.407	0	76.5069	0	78.4013	0
78.5141	0	75.5234	0	76.6238	0	78.5193	0
78.6322	0	75.6011	0	76.7018	0	78.6374	0
78.7109	0	75.7176	0	76.8189	0	78.7161	0
78.8291	0	75.8342	0	76.936	0	78.8343	0
78.9079	0	75.912	0	77.0142	0	78.9132	0
79.0263	0	76.0287	0	77.1314	0	79.0315	0
79.1052	0	76.1065	0	77.2096	0	79.1104	0
79.2236	0	76.2233	0	77.3269	0	79.2289	0
79.3026	0	76.3012	0	77.4052	0	79.3079	0
79.4212	0	76.418	0	77.5226	0	79.4265	0
79.5003	0	76.5349	0	77.6009	0	79.5055	0
79.619	0	76.6129	0	77.7185	0	79.6243	0
79.7378	0	76.7299	0	77.8361	0	79.7034	0
79.817	0	76.808	0	77.9145	0	79.8223	0
79.9359	0	76.9251	0	78.0322	0	79.9016	0
80.0153	0	77.0032	0	78.1108	0	80.0205	0
80.1343	0	77.1205	0	78.2286	0	80.1396	0
80.2137	0	77.2377	0	78.3072	0	80.219	0
80.3329	0	77.316	0	78.4251	0	80.3382	0
80.4124	0	77.4334	0	78.5038	0	80.4177	0
80.5318	0	77.5116	0	78.6219	0	80.537	0
80.6114	0	77.6291	0	78.7006	0	80.6167	0
80.7308	0	77.7075	0	78.8188	0	80.7361	0
80.8105	0	77.8251	0	78.9371	0	80.8158	0
80.9301	0	77.9035	0	79.016	0	80.9355	0
81.01	0	78.0213	0	79.1344	0	81.0153	0
81.1297	0	78.139	0	79.2134	0	81.1351	0
81.2096	0	78.2176	0	79.3319	0	81.215	0
81.3295	0	78.3355	0	79.4109	0	81.3349	0
81.4095	0	78.4142	0	79.5296	0	81.4149	0
81.5296	0	78.5322	0	79.6087	0	81.535	0
81.6097	0	78.6109	0	79.7275	0	81.6151	0
81.7299	0	78.729	0	79.8067	0	81.7353	0
81.8101	0	78.8078	0	79.9256	0	81.8155	0
81.9305	0	78.9261	0	80.0049	0	81.9359	0
82.0109	0	79.005	0	80.124	0	82.0162	0
82.1314	0	79.1233	0	80.2034	0	82.1368	0
82.2118	0	79.2023	0	80.3226	0	82.2172	0
82.3325	0	79.3208	0	80.4021	0	82.3379	0
82.4131	0	79.4394	0	80.5214	0	82.4185	0
82.534	0	79.5185	0	80.601	0	82.5394	0
82.6146	0	79.6372	0	80.7205	0	82.62	0
82.7356	0	79.7164	0	80.8002	0	82.7007	0
82.8164	0	79.8353	0	80.9198	0	82.8218	0
82.9376	0	79.9145	0	81.0395	0	82.9026	0
83.0185	0	80.0335	0	81.1194	0	83.0239	0
83.1399	0	80.1129	0	81.2392	0	83.1049	0
83.2209	0	80.232	0	81.3192	0	83.2263	0
83.3019	0	80.3115	0	81.4392	0	83.3074	0
83.4236	0	80.4307	0	81.5192	0	83.429	0
83.5047	0	80.5103	0	81.6394	0	83.5102	0
83.6265	0	80.6297	0	81.7196	0	83.632	0
83.7078	0	80.7094	0	81.8399	0	83.7133	0
83.8298	0	80.8289	0	81.9202	0	83.8353	0
83.9112	0	80.9086	0	82.0005	0	83.9167	0
84.0334	0	81.0283	0	82.121	0	84.0389	0
84.115	0	81.1082	0	82.2014	0	84.1205	0
84.2373	0	81.228	0	82.3221	0	84.2021	0
84.319	0	81.308	0	82.4027	0	84.3245	0
84.4007	0	81.428	0	82.5235	0	84.4062	0
84.5233	0	81.508	0	82.6042	0	84.5289	0
84.6052	0	81.6282	0	82.7252	0	84.6107	0
84.728	0	81.7083	0	82.806	0	84.7336	0
84.81	0	81.8287	0	82.9272	0	84.8156	0
84.933	0	81.9089	0	83.008	0	84.9386	0
85.0151	0	82.0294	0	83.1294	0	85.0207	0
85.1384	0	82.1098	0	83.2104	0	85.1029	0
85.2206	0	82.2304	0	83.332	0	85.2262	0
85.3029	0	82.3109	0	83.4131	0	85.3085	0
85.4264	0	82.4317	0	83.5348	0	85.432	0
85.5089	0	82.5123	0	83.6161	0	85.5145	0
85.6326	0	82.6332	0	83.738	0	85.6382	0
85.7152	0	82.7139	0	83.8193	0	85.7208	0
85.8391	0	82.8351	0	83.9007	0	85.8034	0
85.9218	0	82.9159	0	84.0229	0	85.9275	0
86.0046	0	83.0372	0	84.1044	0	86.0102	0
86.1288	0	83.1181	0	84.2268	0	86.1345	0
86.2118	0	83.2396	0	84.3085	0	86.2174	0
86.3362	0	83.3207	0	84.431	0	86.3004	0
86.4193	0	83.4018	0	84.5128	0	86.425	0
86.5024	0	83.5235	0	84.6356	0	86.5081	0
86.6272	0	83.6047	0	84.7175	0	86.6329	0
86.7105	0	83.7266	0	84.8404	0	86.7161	0
86.8355	0	83.808	0	84.9225	0	86.8412	0
86.9189	0	83.9301	0	85.0046	0	86.9246	0
87.0024	0	84.0115	0	85.1278	0	87.0081	0
87.1277	0	84.1338	0	85.21	0	87.1334	0
87.2113	0	84.2154	0	85.3335	0	87.2171	0
87.3369	0	84.3379	0	85.4159	0	87.3008	0
87.4207	0	84.4196	0	85.5395	0	87.4264	0
87.5045	0	84.5014	0	85.622	0	87.5103	0
87.6304	0	84.6241	0	85.7046	0	87.6362	0
87.7144	0	84.706	0	85.8285	0	87.7202	0
87.8406	0	84.829	0	85.9112	0	87.8043	0
87.9247	0	84.911	0	86.0354	0	87.9305	0
88.009	0	85.0342	0	86.1182	0	88.0148	0
88.1355	0	85.1163	0	86.2011	0	88.1412	0
88.2198	0	85.2397	0	86.3256	0	88.2257	0
88.3043	0	85.322	0	86.4086	0	88.3101	0
88.4312	0	85.4043	0	86.5333	0	88.437	0
88.5158	0	85.528	0	86.6165	0	88.5216	0
88.6005	0	85.6105	0	86.7414	0	88.6063	0
88.7277	0	85.7343	0	86.8248	0	88.7335	0
88.8126	0	85.817	0	86.9082	0	88.8184	0
88.94	0	85.941	0	87.0334	0	88.9034	0
89.025	0	86.0238	0	87.117	0	89.0309	0
89.1102	0	86.1067	0	87.2006	0	89.116	0
89.238	0	86.231	0	87.3262	0	89.2012	0
89.3233	0	86.314	0	87.41	0	89.3292	0
89.4086	0	86.4386	0	87.5357	0	89.4145	0
89.5368	0	86.5217	0	87.6197	0	89.5427	0
89.6223	0	86.6049	0	87.7037	0	89.6283	0
89.708	0	86.7298	0	87.8298	0	89.7139	0
89.8365	0	86.8131	0	87.914	0	89.8425	0
89.9223	0	86.9383	0	88.0404	0	89.9283	0
90.0082	0	87.0217	0	88.1247	0	90.0142	0
90.1372	0	87.1053	0	88.2091	0	90.1001	0
90.2232	0	87.2308	0	88.3358	0	90.2292	0
90.3094	0	87.3145	0	88.4204	0	90.3153	0
90.4387	0	87.4401	0	88.505	0	90.4016	0
90.525	0	87.524	0	88.6321	0	90.531	0
90.6114	0	87.608	0	88.7169	0	90.6174	0
90.7412	0	87.734	0	88.8017	0	90.7039	0
90.8278	0	87.8181	0	88.9292	0	90.8338	0
90.9145	0	87.9022	0	89.0142	0	90.9205	0
91.0012	0	88.0286	0	89.1419	0	91.0072	0
91.1315	0	88.1129	0	89.2271	0	91.1375	0
91.2184	0	88.2395	0	89.3124	0	91.2245	0
91.3055	0	88.324	0	89.4404	0	91.3115	0
91.4361	0	88.4085	0	89.5259	0	91.4422	0
91.5234	0	88.5355	0	89.6115	0	91.5295	0
91.6107	0	88.6202	0	89.7399	0	91.6168	0
91.7418	0	88.705	0	89.8256	0	91.7042	0
91.8293	0	88.8323	0	89.9114	0	91.8354	0
91.9169	0	88.9173	0	90.0402	0	91.9231	0
92.0046	0	89.0023	0	90.1262	0	92.0108	0
92.1363	0	89.13	0	90.2123	0	92.1424	0
92.2242	0	89.2152	0	90.3415	0	92.2303	0
92.3122	0	89.3005	0	90.4277	0	92.3183	0
92.4002	0	89.4285	0	90.5141	0	92.4064	0
92.5325	0	89.514	0	90.6005	0	92.5387	0
92.6208	0	89.6423	0	90.7302	0	92.6269	0
92.7091	0	89.7279	0	90.8168	0	92.7153	0
92.8418	0	89.8136	0	90.9035	0	92.8038	0
92.9304	0	89.9423	0	91.0336	0	92.9366	0
93.0191	0	90.0282	0	91.1205	0	93.0253	0
93.1078	0	90.1142	0	91.2074	0	93.1141	0
93.2411	0	90.2002	0	91.338	0	93.2029	0
93.3301	0	90.3294	0	91.4251	0	93.3364	0
93.4192	0	90.4157	0	91.5123	0	93.4255	0
93.5084	0	90.502	0	91.6433	0	93.5146	0
93.6423	0	90.6316	0	91.7307	0	93.6039	0
93.7317	0	90.7181	0	91.8183	0	93.738	0
93.8212	0	90.8047	0	91.9058	0	93.8275	0
93.9107	0	90.9347	0	92.0374	0	93.9171	0
94.0004	0	91.0215	0	92.1252	0	94.0067	0
94.1351	0	91.1083	0	92.2131	0	94.1414	0
94.225	0	91.2387	0	92.301	0	94.2313	0
94.315	0	91.3258	0	92.4331	0	94.3213	0
94.4051	0	91.4129	0	92.5213	0	94.4115	0
94.5404	0	91.5001	0	92.6096	0	94.5016	0
94.6308	0	91.6311	0	92.7421	0	94.6371	0
94.7212	0	91.7185	0	92.8306	0	94.7276	0
94.8117	0	91.806	0	92.9192	0	94.8181	0
94.9023	0	91.9374	0	93.0079	0	94.9088	0
95.0385	0	92.0251	0	93.141	0	95.0449	0
95.1294	0	92.1129	0	93.2299	0	95.1358	0
95.2203	0	92.2008	0	93.3189	0	95.2268	0
95.3114	0	92.3327	0	93.408	0	95.3179	0
95.4026	0	92.4208	0	93.5417	0	95.409	0
95.5395	0	92.509	0	93.631	0	95.5003	0
95.631	0	92.6414	0	93.7204	0	95.6375	0
95.7225	0	92.7298	0	93.8099	0	95.729	0
95.8141	0	92.8183	0	93.9442	0	95.8207	0
95.9059	0	92.9068	0	94.034	0	95.9124	0
96.0437	0	93.0398	0	94.1238	0	96.0043	0
96.1357	0	93.1286	0	94.2137	0	96.1422	0
96.2278	0	93.2175	0	94.3037	0	96.2344	0
96.32	0	93.3065	0	94.4388	0	96.3266	0
96.4124	0	93.4401	0	94.529	0	96.4189	0
96.5048	0	93.5293	0	94.6194	0	96.5114	0
96.6436	0	93.6185	0	94.7098	0	96.6039	0
96.7363	0	93.7079	0	94.8003	0	96.7429	0
96.8291	0	93.8421	0	94.9363	0	96.8358	0
96.9221	0	93.9317	0	95.0271	0	96.9287	0
97.0151	0	94.0214	0	95.1179	0	97.0217	0
97.1082	0	94.1112	0	95.2089	0	97.1149	0
97.2015	0	94.2011	0	95.3455	0	97.2081	0
97.3416	0	94.3361	0	95.4367	0	97.3015	0
97.4351	0	94.4262	0	95.5281	0	97.4418	0
97.5288	0	94.5164	0	95.6195	0	97.5354	0
97.6225	0	94.6068	0	95.711	0	97.6292	0
97.7164	0	94.7424	0	95.8026	0	97.7231	0
97.8104	0	94.8329	0	95.9403	0	97.8171	0
97.9045	0	94.9236	0	96.0322	0	97.9112	0
98.0459	0	95.0144	0	96.1242	0	98.0055	0
98.1403	0	95.1052	0	96.2163	0	98.147	0
98.2348	0	95.2417	0	96.3085	0	98.2416	0
98.3294	0	95.3328	0	96.4008	0	98.3362	0
98.4242	0	95.424	0	96.5394	0	98.431	0
98.5191	0	95.5153	0	96.632	0	98.5259	0
98.6141	0	95.6067	0	96.7247	0	98.6209	0
98.7092	0	95.744	0	96.8175	0	98.716	0
98.8044	0	95.8357	0	96.9104	0	98.8113	0
98.9475	0	95.9274	0	97.0034	0	98.9066	0
99.043	0	96.0193	0	97.1432	0	99.0021	0
99.1387	0	96.1113	0	97.2365	0	99.1456	0
99.2345	0	96.2034	0	97.3299	0	99.2414	0
99.3304	0	96.3417	0	97.4234	0	99.3373	0
99.4265	0	96.434	0	97.517	0	99.4334	0
99.5226	0	96.5265	0	97.6108	0	99.5296	0
99.6189	0	96.6191	0	97.7047	0	99.6259	0
99.7154	0	96.7117	0	97.8457	0	99.7223	0
99.8119	0	96.8045	0	97.9398	0	99.8189	0
99.9086	0	96.9439	0	98.0341	0	99.9156	0
100.005	0	97.037	0	98.1285	0	100.012	0
100.102	0	97.1301	0	98.223	0	100.109	0
100.248	0	97.2234	0	98.3176	0	100.206	0
100.345	0	97.3168	0	98.4124	0	100.304	0
100.443	0	97.4103	0	98.5072	0	100.401	0
100.54	0	97.504	0	98.6022	0	100.547	0
100.638	0	97.6446	0	98.7449	0	100.645	0
100.736	0	97.7385	0	98.8402	0	100.743	0
100.834	0	97.8325	0	98.9356	0	100.841	0
100.932	0	97.9266	0	99.0311	0	100.939	0
101.03	0	98.0209	0	99.1268	0	101.037	0
101.128	0	98.1153	0	99.2226	0	101.135	0
101.227	0	98.2098	0	99.3185	0	101.234	0
101.325	0	98.3044	0	99.4145	0	101.333	0
101.424	0	98.4465	0	99.5107	0	101.431	0
101.523	0	98.5414	0	99.6069	0	101.53	0
101.622	0	98.6364	0	99.7034	0	101.629	0
101.721	0	98.7316	0	99.8482	0	101.729	0
101.821	0	98.8268	0	99.9449	0	101.828	0
101.92	0	98.9223	0	100.042	0	101.927	0
102.02	0	99.0178	0	100.139	0	102.027	0
102.12	0	99.1134	0	100.236	0	102.127	0
102.22	0	99.2092	0	100.333	0	102.227	0
102.32	0	99.305	0	100.431	0	102.327	0
102.42	0	99.4011	0	100.528	0	102.427	0
102.52	0	99.5453	0	100.626	0	102.528	0
102.621	0	99.6416	0	100.724	0	102.628	0
102.721	0	99.7381	0	100.822	0	102.729	0
102.822	0	99.8347	0	100.92	0	102.83	0
102.923	0	99.9314	0	101.018	0	102.931	0
103.024	0	100.028	0	101.116	0	103.032	0
103.126	0	100.125	0	101.215	0	103.133	0
103.227	0	100.222	0	101.313	0	103.234	0
103.329	0	100.32	0	101.412	0	103.336	0
103.43	0	100.417	0	101.511	0	103.438	0
103.532	0	100.514	0	101.61	0	103.54	0
103.634	0	100.612	0	101.709	0	103.642	0
103.737	0	100.71	0	101.808	0	103.744	0
103.839	0	100.808	0	101.908	0	103.846	0
103.942	0	100.906	0	102.008	0	103.949	0
104.044	0	101.004	0	102.107	0	104	0
104.147	0	101.102	0	102.207	0	104.103	0
104.25	0	101.201	0	102.307	0	104.206	0
104.302	0	101.349	0	102.407	0	104.309	0
104.405	0	101.448	0	102.508	0	104.412	0
104.508	0	101.547	0	102.608	0	104.516	0
104.612	0	101.646	0	102.709	0	104.62	0
104.716	0	101.745	0	102.81	0	104.723	0
104.82	0	101.844	0	102.911	0	104.827	0
104.924	0	101.944	0	103.012	0	104.931	0
105.028	0	102.043	0	103.113	0	105.036	0
105.133	0	102.143	0	103.215	0	105.14	0
105.237	0	102.243	0	103.316	0	105.245	0
105.342	0	102.343	0	103.418	0	105.35	0
105.447	0	102.444	0	103.52	0	105.402	0
105.552	0	102.544	0	103.622	0	105.507	0
105.605	0	102.645	0	103.724	0	105.612	0
105.71	0	102.745	0	103.826	0	105.718	0
105.816	0	102.846	0	103.929	0	105.823	0
105.921	0	102.947	0	104.032	0	105.929	0
106.027	0	103.048	0	104.134	0	106.035	0
106.134	0	103.15	0	104.237	0	106.141	0
106.24	0	103.2	0	104.341	0	106.248	0
106.346	0	103.302	0	104.444	0	106.301	0
106.453	0	103.404	0	104.547	0	106.407	0
106.506	0	103.505	0	104.651	0	106.514	0
106.613	0	103.607	0	104.703	0	106.621	0
106.72	0	103.71	0	104.807	0	106.728	0
106.828	0	103.812	0	104.911	0	106.836	0
106.935	0	103.915	0	105.015	0	106.943	0
107.043	0	104.017	0	105.12	0	107.051	0
107.151	0	104.12	0	105.224	0	107.105	0
107.205	0	104.223	0	105.329	0	107.213	0
107.313	0	104.326	0	105.434	0	107.321	0
107.421	0	104.429	0	105.539	0	107.429	0
107.53	0	104.533	0	105.644	0	107.538	0
107.639	0	104.637	0	105.75	0	107.647	0
107.748	0	104.74	0	105.803	0	107.701	0
107.802	0	104.844	0	105.908	0	107.81	0
107.912	0	104.948	0	106.014	0	107.92	0
108.021	0	105.001	0	106.12	0	108.029	0
108.131	0	105.105	0	106.227	0	108.139	0
108.24	0	105.21	0	106.333	0	108.249	0
108.351	0	105.314	0	106.44	0	108.304	0
108.406	0	105.419	0	106.547	0	108.414	0
108.516	0	105.524	0	106.6	0	108.524	0
108.627	0	105.63	0	106.707	0	108.635	0
108.737	0	105.735	0	106.815	0	108.746	0
108.848	0	105.841	0	106.922	0	108.801	0
108.904	0	105.947	0	107.03	0	108.912	0
109.015	0	106.053	0	107.138	0	109.024	0
109.127	0	106.106	0	107.246	0	109.135	0
109.239	0	106.212	0	107.354	0	109.247	0
109.35	0	106.318	0	107.408	0	109.303	0
109.407	0	106.425	0	107.517	0	109.415	0
109.519	0	106.532	0	107.625	0	109.527	0
109.631	0	106.639	0	107.734	0	109.64	0
109.744	0	106.746	0	107.843	0	109.752	0
109.8	0	106.853	0	107.953	0	109.809	0
109.913	0	106.907	0	108.008	0	109.922	0
110.027	0	107.015	0	108.117	0	110.035	0
		107.123	0	108.227	0
		107.231	0	108.337	0
		107.339	0	108.447	0
		107.447	0	108.503	0
		107.501	0	108.613	0
		107.61	0	108.724	0
		107.719	0	108.835	0
		107.828	0	108.946	0
		107.938	0	109.002	0
		108.047	0	109.113	0
		108.102	0	109.225	0
		108.212	0	109.337	0
		108.322	0	109.449	0
		108.432	0	109.505	0
		108.542	0	109.618	0
		108.653	0	109.73	0
		108.708	0	109.843	0
		108.819	0	109.956	0
		108.93	0	110.013	0
		109.042	0
		109.153	0
		109.209	0
		109.321	0
		109.433	0
		109.546	0
		109.602	0
		109.714	0
		109.827	0
		109.94	0
		110.054	0
