# Supplementary material for: Simulation data for similarity of spray combustion processes in marine low-speed diesel engines
Source: Data Brief. 2019 Nov 18;28:104837. doi: 10.1016/j.dib.2019.104837 (PMC6889456; doi:10.1016/j.dib.2019.104837)
Supplement: Multimedia component 2 [file mmc2.xlsx]

## Sheet: Figure 1
large engine		speed law		lift-off law		pressure law
-70	0	-70	0	-70	0	-70	0
-69.8757	0	-69.8757	0	-69.8855	0	-69.8786	0
-69.7679	0	-69.7679	0	-69.7825	0	-69.7717	0
-69.6913	0	-69.6913	0	-69.6676	0	-69.6951	0
-69.5765	0	-69.5764	0	-69.591	0	-69.5802	0
-69.4999	0	-69.4999	0	-69.4761	0	-69.4653	0
-69.385	0	-69.385	0	-69.3995	0	-69.3888	0
-69.2702	0	-69.2702	0	-69.2847	0	-69.2739	0
-69.1936	0	-69.1936	0	-69.1698	0	-69.1973	0
-69.0788	0	-69.0787	0	-69.0933	0	-69.0825	0
-68.9639	0	-68.9639	0	-68.9784	0	-68.9677	0
-68.8874	0	-68.8874	0	-68.8636	0	-68.8911	0
-68.7726	0	-68.7726	0	-68.7871	0	-68.7763	0
-68.696	0	-68.696	0	-68.6723	0	-68.6998	0
-68.5812	0	-68.5812	0	-68.5957	0	-68.585	0
-68.4665	0	-68.4664	0	-68.481	0	-68.4702	0
-68.3899	0	-68.3899	0	-68.3662	0	-68.3936	0
-68.2751	0	-68.2751	0	-68.2896	0	-68.2789	0
-68.1986	0	-68.1986	0	-68.1749	0	-68.1641	0
-68.0838	0	-68.0838	0	-68.0983	0	-68.0876	0
-67.9691	0	-67.969	0	-67.9835	0	-67.9728	0
-67.8926	0	-67.8925	0	-67.8688	0	-67.8963	0
-67.7778	0	-67.7777	0	-67.7922	0	-67.7815	0
-67.663	0	-67.663	0	-67.6775	0	-67.6667	0
-67.5865	0	-67.5864	0	-67.5627	0	-67.5902	0
-67.4717	0	-67.4717	0	-67.4862	0	-67.4754	0
-67.3952	0	-67.3952	0	-67.3714	0	-67.3989	0
-67.2804	0	-67.2804	0	-67.2949	0	-67.2841	0
-67.1657	0	-67.1656	0	-67.1801	0	-67.1693	0
-67.0891	0	-67.0891	0	-67.0653	0	-67.0928	0
-66.9744	0	-66.9743	0	-66.9888	0	-66.978	0
-66.8978	0	-66.8978	0	-66.874	0	-66.8632	0
-66.783	0	-66.783	0	-66.7975	0	-66.7867	0
-66.6682	0	-66.6682	0	-66.6827	0	-66.6719	0
-66.5917	0	-66.5916	0	-66.5679	0	-66.5954	0
-66.4769	0	-66.4768	0	-66.4913	0	-66.4806	0
-66.3621	0	-66.362	0	-66.3765	0	-66.3658	0
-66.2855	0	-66.2854	0	-66.3	0	-66.2892	0
-66.1707	0	-66.1706	0	-66.1851	0	-66.1744	0
-66.0941	0	-66.094	0	-66.0703	0	-66.0978	0
-65.9793	0	-65.9792	0	-65.9937	0	-65.983	0
-65.8644	0	-65.8643	0	-65.8789	0	-65.8681	0
-65.7879	0	-65.7878	0	-65.764	0	-65.7915	0
-65.673	0	-65.6729	0	-65.6874	0	-65.6766	0
-65.5964	0	-65.5963	0	-65.5725	0	-65.5617	0
-65.4815	0	-65.4814	0	-65.4959	0	-65.4851	0
-65.3666	0	-65.3665	0	-65.381	0	-65.3702	0
-65.29	0	-65.2898	0	-65.2661	0	-65.2936	0
-65.175	0	-65.1749	0	-65.1894	0	-65.1787	0
-65.0984	0	-65.0982	0	-65.0745	0	-65.0637	0
-64.9834	0	-64.9833	0	-64.9978	0	-64.987	0
-64.8684	0	-64.8683	0	-64.8828	0	-64.8721	0
-64.7917	0	-64.7916	0	-64.7678	0	-64.7954	0
-64.6767	0	-64.6766	0	-64.6911	0	-64.6804	0
-64.5617	0	-64.5999	0	-64.5761	0	-64.5653	0
-64.485	0	-64.4848	0	-64.4994	0	-64.4886	0
-64.3699	0	-64.3698	0	-64.3843	0	-64.3735	0
-64.2932	0	-64.293	0	-64.2692	0	-64.2968	0
-64.178	0	-64.1779	0	-64.1925	0	-64.1817	0
-64.0629	0	-64.0628	0	-64.0773	0	-64.0666	0
-63.9861	0	-63.986	0	-63.9622	0	-63.9898	0
-63.871	0	-63.8708	0	-63.8854	0	-63.8746	0
-63.7942	0	-63.794	0	-63.7702	0	-63.7978	0
-63.679	0	-63.6788	0	-63.6934	0	-63.6826	0
-63.5637	0	-63.5635	0	-63.5781	0	-63.5673	0
-63.4868	0	-63.4867	0	-63.4629	0	-63.4905	0
-63.3716	0	-63.3714	0	-63.386	0	-63.3752	0
-63.2947	0	-63.2945	0	-63.2707	0	-63.2983	0
-63.1793	0	-63.1792	0	-63.1938	0	-63.1829	0
-63.064	0	-63.0638	0	-63.0784	0	-63.0676	0
-62.987	0	-62.9869	0	-62.963	0	-62.9906	0
-62.8716	0	-62.8714	0	-62.886	0	-62.8752	0
-62.7946	0	-62.7945	0	-62.7706	0	-62.7982	0
-62.6791	0	-62.679	0	-62.6936	0	-62.6827	0
-62.5636	0	-62.5635	0	-62.5781	0	-62.5672	0
-62.4866	0	-62.4864	0	-62.4625	0	-62.4902	0
-62.371	0	-62.3708	0	-62.3855	0	-62.3746	0
-62.294	0	-62.2938	0	-62.2699	0	-62.2976	0
-62.1783	0	-62.1781	0	-62.1928	0	-62.1819	0
-62.0626	0	-62.0625	0	-62.0771	0	-62.0662	0
-61.9855	0	-61.9853	0	-62	0	-61.9891	0
-61.8698	0	-61.8696	0	-61.8842	0	-61.8734	0
-61.7926	0	-61.7924	0	-61.7685	0	-61.7962	0
-61.6768	0	-61.6766	0	-61.6912	0	-61.6804	0
-61.5996	0	-61.5994	0	-61.5754	0	-61.5645	0
-61.4837	0	-61.4835	0	-61.4981	0	-61.4873	0
-61.3678	0	-61.3676	0	-61.3822	0	-61.3713	0
-61.2905	0	-61.2903	0	-61.2663	0	-61.294	0
-61.1745	0	-61.1743	0	-61.1889	0	-61.178	0
-61.0971	0	-61.0969	0	-61.0729	0	-61.062	0
-60.9811	0	-60.9808	0	-60.9955	0	-60.9846	0
-60.8649	0	-60.8647	0	-60.8794	0	-60.8685	0
-60.7875	0	-60.7873	0	-60.7632	0	-60.7911	0
-60.6713	0	-60.6711	0	-60.6858	0	-60.6749	0
-60.5938	0	-60.5936	0	-60.5695	0	-60.5974	0
-60.4775	0	-60.4773	0	-60.492	0	-60.4811	0
-60.4	0	-60.3998	0	-60.3757	0	-60.3648	0
-60.2836	0	-60.2834	0	-60.2981	0	-60.2872	0
-60.1672	0	-60.167	0	-60.1817	0	-60.1708	0
-60.0896	0	-60.0893	0	-60.0652	0	-60.0932	0
-59.9731	0	-59.9728	0	-59.9876	0	-59.9766	0
-59.8954	0	-59.8951	0	-59.871	0	-59.8989	0
-59.7788	0	-59.7785	0	-59.7933	0	-59.7824	0
-59.6621	0	-59.6619	0	-59.6767	0	-59.6657	0
-59.5843	0	-59.5841	0	-59.5988	0	-59.5879	0
-59.4676	0	-59.4673	0	-59.4821	0	-59.4712	0
-59.3897	0	-59.3895	0	-59.3653	0	-59.3933	0
-59.2729	0	-59.2726	0	-59.2874	0	-59.2765	0
-59.195	0	-59.1947	0	-59.1705	0	-59.1985	0
-59.078	0	-59.0778	0	-59.0926	0	-59.0816	0
-58.961	0	-58.9998	0	-58.9756	0	-58.9646	0
-58.883	0	-58.8827	0	-58.8975	0	-58.8865	0
-58.7659	0	-58.7656	0	-58.7804	0	-58.7694	0
-58.6878	0	-58.6875	0	-58.6632	0	-58.6913	0
-58.5705	0	-58.5703	0	-58.5851	0	-58.5741	0
-58.4924	0	-58.4921	0	-58.4678	0	-58.4959	0
-58.375	0	-58.3748	0	-58.3896	0	-58.3786	0
-58.2968	0	-58.2965	0	-58.2722	0	-58.2612	0
-58.1793	0	-58.179	0	-58.1939	0	-58.1829	0
-58.0618	0	-58.0615	0	-58.0764	0	-58.0654	0
-57.9834	0	-57.9832	0	-57.998	0	-57.987	0
-57.8658	0	-57.8655	0	-57.8804	0	-57.8694	0
-57.7874	0	-57.7871	0	-57.7627	0	-57.7909	0
-57.6696	0	-57.6693	0	-57.6842	0	-57.6732	0
-57.5911	0	-57.5908	0	-57.5664	0	-57.5946	0
-57.4732	0	-57.4729	0	-57.4878	0	-57.4768	0
-57.3946	0	-57.3943	0	-57.3699	0	-57.3982	0
-57.2766	0	-57.2763	0	-57.2912	0	-57.2801	0
-57.1979	0	-57.1976	0	-57.1732	0	-57.1621	0
-57.0798	0	-57.0795	0	-57.0944	0	-57.0833	0
-56.9616	0	-56.9613	0	-56.9762	0	-56.9651	0
-56.8827	0	-56.8824	0	-56.8974	0	-56.8863	0
-56.7644	0	-56.7641	0	-56.779	0	-56.7679	0
-56.6855	0	-56.6851	0	-56.6606	0	-56.689	0
-56.567	0	-56.5667	0	-56.5817	0	-56.5705	0
-56.488	0	-56.4876	0	-56.4631	0	-56.4915	0
-56.3693	0	-56.369	0	-56.384	0	-56.3729	0
-56.2902	0	-56.2899	0	-56.2653	0	-56.2938	0
-56.1715	0	-56.1711	0	-56.1862	0	-56.175	0
-56.0923	0	-56.0919	0	-56.0673	0	-56.0958	0
-55.9734	0	-55.973	0	-55.9881	0	-55.9769	0
-55.8941	0	-55.8937	0	-55.8691	0	-55.8976	0
-55.775	0	-55.7747	0	-55.7897	0	-55.7786	0
-55.6956	0	-55.6952	0	-55.6706	0	-55.6991	0
-55.5764	0	-55.576	0	-55.5911	0	-55.5799	0
-55.4969	0	-55.4965	0	-55.4719	0	-55.4607	0
-55.3775	0	-55.3772	0	-55.3923	0	-55.3811	0
-55.2979	0	-55.2976	0	-55.2728	0	-55.2616	0
-55.1784	0	-55.178	0	-55.1932	0	-55.182	0
-55.0987	0	-55.0983	0	-55.0736	0	-55.0624	0
-54.979	0	-54.9786	0	-54.9938	0	-54.9826	0
-54.8992	0	-54.8988	0	-54.874	0	-54.8628	0
-54.7793	0	-54.779	0	-54.7941	0	-54.7829	0
-54.6994	0	-54.699	0	-54.6742	0	-54.663	0
-54.5794	0	-54.579	0	-54.5942	0	-54.5829	0
-54.4993	0	-54.499	0	-54.4741	0	-54.4629	0
-54.3792	0	-54.3788	0	-54.394	0	-54.3827	0
-54.299	0	-54.2986	0	-54.2737	0	-54.2625	0
-54.1786	0	-54.1783	0	-54.1935	0	-54.1822	0
-54.0984	0	-54.098	0	-54.0731	0	-54.0618	0
-53.9778	0	-53.9774	0	-53.9927	0	-53.9814	0
-53.8974	0	-53.897	0	-53.8721	0	-53.8608	0
-53.7767	0	-53.7763	0	-53.7916	0	-53.7803	0
-53.6962	0	-53.6958	0	-53.6708	0	-53.6998	0
-53.5753	0	-53.5749	0	-53.5902	0	-53.5789	0
-53.4947	0	-53.4943	0	-53.4692	0	-53.4982	0
-53.3736	0	-53.3732	0	-53.3885	0	-53.3771	0
-53.2928	0	-53.2924	0	-53.2673	0	-53.2964	0
-53.1716	0	-53.1711	0	-53.1865	0	-53.1751	0
-53.0906	0	-53.0902	0	-53.0651	0	-53.0942	0
-52.9692	0	-52.9688	0	-52.9841	0	-52.9727	0
-52.8881	0	-52.8877	0	-52.8626	0	-52.8917	0
-52.7665	0	-52.7661	0	-52.7814	0	-52.77	0
-52.6853	0	-52.6849	0	-52.6597	0	-52.6889	0
-52.5635	0	-52.563	0	-52.5784	0	-52.567	0
-52.4821	0	-52.4817	0	-52.4971	0	-52.4857	0
-52.3601	0	-52.3596	0	-52.3751	0	-52.3636	0
-52.2786	0	-52.2782	0	-52.2936	0	-52.2822	0
-52.1971	0	-52.1967	0	-52.1714	0	-52.1599	0
-52.0748	0	-52.0743	0	-52.0898	0	-52.0783	0
-51.9931	0	-51.9927	0	-51.9673	0	-51.9967	0
-51.8705	0	-51.8701	0	-51.8856	0	-51.8741	0
-51.7887	0	-51.7883	0	-51.7629	0	-51.7923	0
-51.666	0	-51.6655	0	-51.681	0	-51.6695	0
-51.584	0	-51.5836	0	-51.5991	0	-51.5876	0
-51.461	0	-51.4605	0	-51.4761	0	-51.4646	0
-51.3789	0	-51.3784	0	-51.394	0	-51.3825	0
-51.2968	0	-51.2963	0	-51.2708	0	-51.2592	0
-51.1734	0	-51.1729	0	-51.1885	0	-51.177	0
-51.0911	0	-51.0906	0	-51.0651	0	-51.0947	0
-50.9675	0	-50.9671	0	-50.9827	0	-50.9711	0
-50.8851	0	-50.8846	0	-50.859	0	-50.8886	0
-50.7613	0	-50.7608	0	-50.7765	0	-50.7648	0
-50.6786	0	-50.6782	0	-50.6938	0	-50.6822	0
-50.596	0	-50.5955	0	-50.5698	0	-50.5995	0
-50.4718	0	-50.4713	0	-50.487	0	-50.4754	0
-50.389	0	-50.3885	0	-50.3628	0	-50.3925	0
-50.2646	0	-50.2641	0	-50.2798	0	-50.2681	0
-50.1816	0	-50.1811	0	-50.1968	0	-50.1851	0
-50.0985	0	-50.098	0	-50.0722	0	-50.0605	0
-49.9737	0	-49.9732	0	-49.989	0	-49.9773	0
-49.8905	0	-49.89	0	-49.8641	0	-49.8941	0
-49.7655	0	-49.765	0	-49.7808	0	-49.7691	0
-49.682	0	-49.6815	0	-49.6974	0	-49.6856	0
-49.5985	0	-49.598	0	-49.5721	0	-49.5604	0
-49.4732	0	-49.4727	0	-49.4885	0	-49.4768	0
-49.3895	0	-49.389	0	-49.363	0	-49.3931	0
-49.2638	0	-49.2633	0	-49.2792	0	-49.2674	0
-49.18	0	-49.1795	0	-49.1954	0	-49.1836	0
-49.096	0	-49.0955	0	-49.0695	0	-49.0996	0
-48.97	0	-48.9695	0	-48.9854	0	-48.9736	0
-48.8859	0	-48.8854	0	-48.8593	0	-48.8895	0
-48.7596	0	-48.7591	0	-48.775	0	-48.7632	0
-48.6753	0	-48.6748	0	-48.6908	0	-48.6789	0
-48.5909	0	-48.5904	0	-48.5642	0	-48.5945	0
-48.4642	0	-48.4637	0	-48.4797	0	-48.4678	0
-48.3796	0	-48.3791	0	-48.3951	0	-48.3832	0
-48.295	0	-48.2944	0	-48.2681	0	-48.2986	0
-48.1679	0	-48.1673	0	-48.1834	0	-48.1715	0
-48.083	0	-48.0824	0	-48.0985	0	-48.0866	0
-47.998	0	-47.9975	0	-47.9711	0	-47.9592	0
-47.8705	0	-47.8699	0	-47.8861	0	-47.8741	0
-47.7854	0	-47.7848	0	-47.7584	0	-47.789	0
-47.6575	0	-47.6996	0	-47.6731	0	-47.6611	0
-47.5722	0	-47.5716	0	-47.5878	0	-47.5758	0
-47.4867	0	-47.4862	0	-47.4597	0	-47.4904	0
-47.3585	0	-47.3579	0	-47.3741	0	-47.3621	0
-47.2728	0	-47.2722	0	-47.2885	0	-47.2764	0
-47.1871	0	-47.1865	0	-47.1599	0	-47.1907	0
-47.0583	0	-47.0577	0	-47.074	0	-47.062	0
-46.9724	0	-46.9718	0	-46.9881	0	-46.976	0
-46.8864	0	-46.8858	0	-46.8591	0	-46.89	0
-46.7572	0	-46.7996	0	-46.7729	0	-46.7608	0
-46.6709	0	-46.6703	0	-46.6867	0	-46.6745	0
-46.5846	0	-46.584	0	-46.5572	0	-46.5882	0
-46.4981	0	-46.4975	0	-46.4707	0	-46.4585	0
-46.3683	0	-46.3677	0	-46.3841	0	-46.3719	0
-46.2816	0	-46.281	0	-46.2975	0	-46.2853	0
-46.1949	0	-46.1942	0	-46.1673	0	-46.1985	0
-46.0646	0	-46.0639	0	-46.0804	0	-46.0682	0
-45.9776	0	-45.9769	0	-45.9935	0	-45.9812	0
-45.8905	0	-45.8899	0	-45.8628	0	-45.8941	0
-45.7597	0	-45.759	0	-45.7756	0	-45.7633	0
-45.6723	0	-45.6717	0	-45.6883	0	-45.676	0
-45.5849	0	-45.5843	0	-45.5571	0	-45.5886	0
-45.4974	0	-45.4967	0	-45.4696	0	-45.4573	0
-45.3659	0	-45.3653	0	-45.3819	0	-45.3696	0
-45.2781	0	-45.2775	0	-45.2941	0	-45.2818	0
-45.1902	0	-45.1896	0	-45.1623	0	-45.1939	0
-45.0583	0	-45.0576	0	-45.0743	0	-45.0619	0
-44.9701	0	-44.9695	0	-44.9862	0	-44.9738	0
-44.8819	0	-44.8812	0	-44.898	0	-44.8855	0
-44.7935	0	-44.7929	0	-44.7654	0	-44.7972	0
-44.6608	0	-44.6602	0	-44.6769	0	-44.6645	0
-44.5722	0	-44.5715	0	-44.5884	0	-44.5759	0
-44.4835	0	-44.4828	0	-44.4997	0	-44.4872	0
-44.3947	0	-44.394	0	-44.3664	0	-44.3984	0
-44.2612	0	-44.2606	0	-44.2775	0	-44.2649	0
-44.1722	0	-44.1715	0	-44.1884	0	-44.1758	0
-44.0829	0	-44.0823	0	-44.0992	0	-44.0866	0
-43.9936	0	-43.9929	0	-43.9652	0	-43.9973	0
-43.8595	0	-43.8588	0	-43.8757	0	-43.8631	0
-43.7698	0	-43.7691	0	-43.7861	0	-43.7735	0
-43.6801	0	-43.6794	0	-43.6964	0	-43.6838	0
-43.5903	0	-43.5896	0	-43.5617	0	-43.594	0
-43.4554	0	-43.4996	0	-43.4717	0	-43.4591	0
-43.3652	0	-43.3645	0	-43.3816	0	-43.3689	0
-43.275	0	-43.2743	0	-43.2914	0	-43.2787	0
-43.1846	0	-43.1839	0	-43.1559	0	-43.1883	0
-43.0941	0	-43.0934	0	-43.0653	0	-43.0979	0
-42.9582	0	-42.9575	0	-42.9747	0	-42.9619	0
-42.8674	0	-42.8667	0	-42.8839	0	-42.8712	0
-42.7765	0	-42.7758	0	-42.793	0	-42.7803	0
-42.6855	0	-42.6848	0	-42.6565	0	-42.6892	0
-42.5943	0	-42.5936	0	-42.5653	0	-42.5981	0
-42.4574	0	-42.4567	0	-42.474	0	-42.4611	0
-42.3659	0	-42.3652	0	-42.3825	0	-42.3697	0
-42.2743	0	-42.2736	0	-42.291	0	-42.2781	0
-42.1826	0	-42.1818	0	-42.1992	0	-42.1863	0
-42.0907	0	-42.09	0	-42.0615	0	-42.0945	0
-41.9987	0	-41.998	0	-41.9694	0	-41.9565	0
-41.8605	0	-41.8598	0	-41.8773	0	-41.8643	0
-41.7682	0	-41.7674	0	-41.785	0	-41.772	0
-41.6758	0	-41.675	0	-41.6925	0	-41.6795	0
-41.5832	0	-41.5824	0	-41.6	0	-41.5869	0
-41.4904	0	-41.4896	0	-41.4609	0	-41.4942	0
-41.3976	0	-41.3968	0	-41.368	0	-41.3549	0
-41.258	0	-41.2572	0	-41.2749	0	-41.2618	0
-41.1648	0	-41.164	0	-41.1817	0	-41.1686	0
-41.0714	0	-41.0707	0	-41.0884	0	-41.0752	0
-40.978	0	-40.9772	0	-40.9949	0	-40.9817	0
-40.8843	0	-40.8835	0	-40.8544	0	-40.8881	0
-40.7905	0	-40.7897	0	-40.7606	0	-40.7943	0
-40.6966	0	-40.6958	0	-40.6666	0	-40.6534	0
-40.5554	0	-40.5546	0	-40.5725	0	-40.5592	0
-40.4611	0	-40.4603	0	-40.4782	0	-40.465	0
-40.3667	0	-40.3659	0	-40.3838	0	-40.3705	0
-40.2721	0	-40.2713	0	-40.2892	0	-40.2759	0
-40.1773	0	-40.1765	0	-40.1945	0	-40.1812	0
-40.0824	0	-40.0816	0	-40.0996	0	-40.0862	0
-39.9874	0	-39.9865	0	-39.957	0	-39.9912	0
-39.8921	0	-39.8913	0	-39.8617	0	-39.896	0
-39.7968	0	-39.7959	0	-39.7663	0	-39.7529	0
-39.6534	0	-39.6526	0	-39.6707	0	-39.6573	0
-39.5577	0	-39.5568	0	-39.575	0	-39.5615	0
-39.4617	0	-39.4609	0	-39.4791	0	-39.4656	0
-39.3656	0	-39.3648	0	-39.383	0	-39.3695	0
-39.2694	0	-39.2685	0	-39.2867	0	-39.2732	0
-39.1729	0	-39.172	0	-39.1904	0	-39.1768	0
-39.0763	0	-39.0754	0	-39.0938	0	-39.0802	0
-38.9796	0	-38.9787	0	-38.9971	0	-38.9834	0
-38.8826	0	-38.8817	0	-38.8516	0	-38.8865	0
-38.7855	0	-38.7846	0	-38.7545	0	-38.7894	0
-38.6882	0	-38.6874	0	-38.6572	0	-38.6921	0
-38.5908	0	-38.5899	0	-38.5596	0	-38.5947	0
-38.4932	0	-38.4923	0	-38.462	0	-38.4971	0
-38.3954	0	-38.3945	0	-38.3641	0	-38.3993	0
-38.2974	0	-38.2965	0	-38.266	0	-38.2523	0
-38.1992	0	-38.1983	0	-38.1678	0	-38.154	0
-38.0517	0	-38.1	0	-38.0694	0	-38.0556	0
-37.953	0	-37.9521	0	-37.9708	0	-37.957	0
-37.8542	0	-37.8533	0	-37.8721	0	-37.8582	0
-37.7552	0	-37.7543	0	-37.7731	0	-37.7592	0
-37.6561	0	-37.6551	0	-37.674	0	-37.66	0
-37.5567	0	-37.5558	0	-37.5746	0	-37.5607	0
-37.4571	0	-37.4562	0	-37.4751	0	-37.4611	0
-37.3574	0	-37.3565	0	-37.3754	0	-37.3614	0
-37.2574	0	-37.2565	0	-37.2755	0	-37.2614	0
-37.1573	0	-37.1564	0	-37.1754	0	-37.1613	0
-37.057	0	-37.056	0	-37.075	0	-37.0609	0
-36.9564	0	-36.9555	0	-36.9745	0	-36.9604	0
-36.8557	0	-36.8547	0	-36.8738	0	-36.8597	0
-36.7547	0	-36.7538	0	-36.7729	0	-36.7587	0
-36.6536	0	-36.6526	0	-36.6718	0	-36.6576	0
-36.5522	0	-36.5512	0	-36.5705	0	-36.5562	0
-36.4507	0	-36.4497	0	-36.4689	0	-36.4547	0
-36.3998	0	-36.3988	0	-36.3672	0	-36.3529	0
-36.2979	0	-36.2969	0	-36.2652	0	-36.2509	0
-36.1958	0	-36.1948	0	-36.1631	0	-36.1998	0
-36.0934	0	-36.0924	0	-36.0607	0	-36.0975	0
-35.9909	0	-35.9899	0	-35.9581	0	-35.995	0
-35.8882	0	-35.8871	0	-35.8552	0	-35.8922	0
-35.7852	0	-35.7842	0	-35.7522	0	-35.7892	0
-35.682	0	-35.681	0	-35.6489	0	-35.686	0
-35.5786	0	-35.5775	0	-35.5972	0	-35.5826	0
-35.4749	0	-35.4739	0	-35.4936	0	-35.479	0
-35.371	0	-35.37	0	-35.3897	0	-35.3751	0
-35.2669	0	-35.2659	0	-35.2856	0	-35.271	0
-35.1626	0	-35.1615	0	-35.1813	0	-35.1666	0
-35.058	0	-35.0569	0	-35.0768	0	-35.0621	0
-34.9532	0	-34.9521	0	-34.972	0	-34.9573	0
-34.8481	0	-34.8996	0	-34.867	0	-34.8522	0
-34.7954	0	-34.7944	0	-34.7617	0	-34.7996	0
-34.69	0	-34.6889	0	-34.6562	0	-34.6941	0
-34.5843	0	-34.5832	0	-34.5504	0	-34.5885	0
-34.4784	0	-34.4773	0	-34.4974	0	-34.4825	0
-34.3722	0	-34.3711	0	-34.3913	0	-34.3764	0
-34.2658	0	-34.2647	0	-34.2849	0	-34.2699	0
-34.1591	0	-34.158	0	-34.1783	0	-34.1632	0
-34.0521	0	-34.051	0	-34.0714	0	-34.0563	0
-33.9986	0	-33.9975	0	-33.9642	0	-33.9491	0
-33.8912	0	-33.8901	0	-33.8567	0	-33.8954	0
-33.7836	0	-33.7825	0	-33.7491	0	-33.7878	0
-33.6757	0	-33.6746	0	-33.6951	0	-33.6799	0
-33.5676	0	-33.5664	0	-33.587	0	-33.5718	0
-33.4591	0	-33.458	0	-33.4786	0	-33.4633	0
-33.3504	0	-33.3493	0	-33.3699	0	-33.3546	0
-33.296	0	-33.2948	0	-33.261	0	-33.2457	0
-33.1868	0	-33.1857	0	-33.1518	0	-33.1911	0
-33.0774	0	-33.0763	0	-33.0971	0	-33.0817	0
-32.9677	0	-32.9666	0	-32.9874	0	-32.972	0
-32.8578	0	-32.8566	0	-32.8775	0	-32.862	0
-32.7475	0	-32.7463	0	-32.7673	0	-32.7517	0
-32.6922	0	-32.691	0	-32.6568	0	-32.6965	0
-32.5815	0	-32.5803	0	-32.5459	0	-32.5858	0
-32.4705	0	-32.4693	0	-32.4904	0	-32.4748	0
-32.3591	0	-32.358	0	-32.3791	0	-32.3634	0
-32.2475	0	-32.2463	0	-32.2675	0	-32.2518	0
-32.1916	0	-32.1904	0	-32.1556	0	-32.1959	0
-32.0795	0	-32.0783	0	-32.0996	0	-32.0838	0
-31.9671	0	-31.9658	0	-31.9872	0	-31.9714	0
-31.8543	0	-31.8531	0	-31.8745	0	-31.8587	0
-31.7978	0	-31.7966	0	-31.7615	0	-31.7456	0
-31.6846	0	-31.6834	0	-31.6482	0	-31.6889	0
-31.571	0	-31.5698	0	-31.5914	0	-31.5754	0
-31.4572	0	-31.4559	0	-31.4776	0	-31.4615	0
-31.343	0	-31.3988	0	-31.3634	0	-31.3473	0
-31.2857	0	-31.2845	0	-31.2489	0	-31.2901	0
-31.171	0	-31.1697	0	-31.1915	0	-31.1754	0
-31.0559	0	-31.0547	0	-31.0765	0	-31.0603	0
-30.9982	0	-30.997	0	-30.9611	0	-30.9449	0
-30.8826	0	-30.8814	0	-30.8454	0	-30.887	0
-30.7667	0	-30.7654	0	-30.7874	0	-30.7711	0
-30.6504	0	-30.6491	0	-30.6712	0	-30.6548	0
-30.5921	0	-30.5908	0	-30.5546	0	-30.5965	0
-30.4752	0	-30.4739	0	-30.4961	0	-30.4797	0
-30.358	0	-30.3567	0	-30.379	0	-30.3624	0
-30.2992	0	-30.2979	0	-30.2614	0	-30.2449	0
-30.1814	0	-30.1801	0	-30.1435	0	-30.1859	0
-30.0633	0	-30.0619	0	-30.0844	0	-30.0678	0
-29.9447	0	-29.9434	0	-29.9659	0	-29.9492	0
-29.8853	0	-29.8839	0	-29.847	0	-29.8898	0
-29.7661	0	-29.7648	0	-29.7874	0	-29.7706	0
-29.6466	0	-29.6453	0	-29.668	0	-29.6511	0
-29.5866	0	-29.5853	0	-29.5481	0	-29.5912	0
-29.4665	0	-29.4652	0	-29.488	0	-29.4711	0
-29.346	0	-29.3446	0	-29.3675	0	-29.3505	0
-29.2855	0	-29.2841	0	-29.2466	0	-29.2901	0
-29.1643	0	-29.1629	0	-29.186	0	-29.1689	0
-29.0427	0	-29.0414	0	-29.0644	0	-29.0473	0
-28.9817	0	-28.9804	0	-28.9425	0	-28.9863	0
-28.8595	0	-28.8581	0	-28.8813	0	-28.8641	0
-28.7982	0	-28.7968	0	-28.7587	0	-28.7415	0
-28.6753	0	-28.6739	0	-28.6972	0	-28.6799	0
-28.5519	0	-28.5505	0	-28.5739	0	-28.5566	0
-28.4901	0	-28.4886	0	-28.4502	0	-28.4947	0
-28.366	0	-28.3646	0	-28.3882	0	-28.3707	0
-28.2416	0	-28.2401	0	-28.2638	0	-28.2462	0
-28.1791	0	-28.1777	0	-28.1389	0	-28.1838	0
-28.0539	0	-28.0525	0	-28.0763	0	-28.0586	0
-27.9911	0	-27.9897	0	-27.9507	0	-27.9958	0
-27.8652	0	-27.8637	0	-27.8877	0	-27.8699	0
-27.7388	0	-27.7373	0	-27.7614	0	-27.7436	0
-27.6754	0	-27.6739	0	-27.698	0	-27.6802	0
-27.5483	0	-27.5468	0	-27.5709	0	-27.553	0
-27.4845	0	-27.483	0	-27.4434	0	-27.4893	0
-27.3566	0	-27.3551	0	-27.3794	0	-27.3614	0
-27.2924	0	-27.2909	0	-27.2511	0	-27.2972	0
-27.1637	0	-27.1622	0	-27.1867	0	-27.1686	0
-27.0992	0	-27.0977	0	-27.0576	0	-27.0394	0
-26.9697	0	-26.9682	0	-26.9928	0	-26.9746	0
-26.8397	0	-26.8382	0	-26.8629	0	-26.8446	0
-26.7745	0	-26.773	0	-26.7977	0	-26.7794	0
-26.6437	0	-26.6422	0	-26.667	0	-26.6486	0
-26.578	0	-26.5765	0	-26.5357	0	-26.5829	0
-26.4464	0	-26.4448	0	-26.4698	0	-26.4513	0
-26.3803	0	-26.3788	0	-26.3377	0	-26.3852	0
-26.2478	0	-26.2462	0	-26.2714	0	-26.2527	0
-26.1813	0	-26.1797	0	-26.1384	0	-26.1863	0
-26.0479	0	-26.0463	0	-26.0717	0	-26.0529	0
-25.9809	0	-25.9794	0	-25.9378	0	-25.9859	0
-25.8467	0	-25.8451	0	-25.8706	0	-25.8517	0
-25.7793	0	-25.7777	0	-25.7358	0	-25.7843	0
-25.6441	0	-25.6424	0	-25.6681	0	-25.6491	0
-25.5762	0	-25.5745	0	-25.5324	0	-25.5812	0
-25.44	0	-25.4384	0	-25.4643	0	-25.4451	0
-25.3717	0	-25.37	0	-25.396	0	-25.3768	0
-25.2346	0	-25.2329	0	-25.259	0	-25.2397	0
-25.1657	0	-25.1641	0	-25.1902	0	-25.1708	0
-25.0967	0	-25.0951	0	-25.0522	0	-25.0328	0
-24.9583	0	-24.9566	0	-24.9829	0	-24.9634	0
-24.8888	0	-24.8871	0	-24.8439	0	-24.8939	0
-24.7493	0	-24.7476	0	-24.7741	0	-24.7545	0
-24.6793	0	-24.6776	0	-24.6341	0	-24.6845	0
-24.5388	0	-24.5371	0	-24.5638	0	-24.544	0
-24.4682	0	-24.4665	0	-24.4933	0	-24.4734	0
-24.3975	0	-24.3958	0	-24.3518	0	-24.3319	0
-24.2555	0	-24.2538	0	-24.2808	0	-24.2608	0
-24.1842	0	-24.1825	0	-24.1382	0	-24.1895	0
-24.0412	0	-24.0394	0	-24.0666	0	-24.0465	0
-23.9693	0	-23.9675	0	-23.9948	0	-23.9746	0
-23.8973	0	-23.8955	0	-23.8507	0	-23.8304	0
-23.7527	0	-23.7509	0	-23.7784	0	-23.758	0
-23.68	0	-23.6782	0	-23.6331	0	-23.6854	0
-23.5342	0	-23.5325	0	-23.5602	0	-23.5396	0
-23.461	0	-23.4592	0	-23.487	0	-23.4664	0
-23.3876	0	-23.3858	0	-23.3401	0	-23.393	0
-23.2401	0	-23.2383	0	-23.2663	0	-23.2456	0
-23.1661	0	-23.1642	0	-23.1924	0	-23.1715	0
-23.0918	0	-23.09	0	-23.0438	0	-23.0973	0
-22.9427	0	-22.9408	0	-22.9692	0	-22.9482	0
-22.8677	0	-22.8659	0	-22.8943	0	-22.8732	0
-22.7926	0	-22.7907	0	-22.744	0	-22.7981	0
-22.6417	0	-22.6398	0	-22.6685	0	-22.6472	0
-22.5659	0	-22.564	0	-22.5928	0	-22.5714	0
-22.4899	0	-22.488	0	-22.4407	0	-22.4954	0
-22.3371	0	-22.3352	0	-22.3642	0	-22.3427	0
-22.2603	0	-22.2584	0	-22.2876	0	-22.266	0
-22.1834	0	-22.1814	0	-22.1336	0	-22.189	0
-22.0287	0	-22.0268	0	-22.0562	0	-22.0344	0
-21.951	0	-21.949	0	-21.9785	0	-21.9566	0
-21.873	0	-21.871	0	-21.8226	0	-21.8787	0
-21.7948	0	-21.7928	0	-21.7442	0	-21.7221	0
-21.6376	0	-21.6356	0	-21.6655	0	-21.6434	0
-21.5586	0	-21.5566	0	-21.5866	0	-21.5644	0
-21.4793	0	-21.4773	0	-21.428	0	-21.4851	0
-21.3998	0	-21.3978	0	-21.3483	0	-21.3259	0
-21.24	0	-21.238	0	-21.2684	0	-21.2458	0
-21.1596	0	-21.1576	0	-21.1881	0	-21.1655	0
-21.079	0	-21.077	0	-21.0268	0	-21.0849	0
-20.9981	0	-20.9961	0	-20.9457	0	-20.9229	0
-20.8355	0	-20.8334	0	-20.8643	0	-20.8414	0
-20.7537	0	-20.7516	0	-20.7827	0	-20.7596	0
-20.6716	0	-20.6695	0	-20.6185	0	-20.6776	0
-20.5893	0	-20.5872	0	-20.5359	0	-20.5953	0
-20.4237	0	-20.4215	0	-20.453	0	-20.4297	0
-20.3404	0	-20.3382	0	-20.3699	0	-20.3464	0
-20.2568	0	-20.2546	0	-20.2864	0	-20.2628	0
-20.1728	0	-20.1707	0	-20.1185	0	-20.1789	0
-20.0886	0	-20.0864	0	-20.034	0	-20.0947	0
-19.9192	0	-19.917	0	-19.9492	0	-19.9254	0
-19.834	0	-19.8318	0	-19.8641	0	-19.8401	0
-19.7484	0	-19.7462	0	-19.7787	0	-19.7546	0
-19.6625	0	-19.6603	0	-19.6929	0	-19.6687	0
-19.5762	0	-19.574	0	-19.5203	0	-19.5825	0
-19.4896	0	-19.4874	0	-19.4335	0	-19.4959	0
-19.3154	0	-19.3131	0	-19.3463	0	-19.3217	0
-19.2277	0	-19.2254	0	-19.2587	0	-19.234	0
-19.1396	0	-19.1373	0	-19.1708	0	-19.146	0
-19.0512	0	-19.0489	0	-19.0825	0	-19.0576	0
-18.9623	0	-18.96	0	-18.9938	0	-18.9688	0
-18.8731	0	-18.8708	0	-18.8153	0	-18.8796	0
-18.7836	0	-18.7812	0	-18.7254	0	-18.7901	0
-18.6936	0	-18.6912	0	-18.6352	0	-18.6098	0
-18.5124	0	-18.51	0	-18.5445	0	-18.519	0
-18.4212	0	-18.4188	0	-18.4534	0	-18.4277	0
-18.3295	0	-18.3271	0	-18.3619	0	-18.3361	0
-18.2374	0	-18.235	0	-18.27	0	-18.2441	0
-18.1449	0	-18.1425	0	-18.1777	0	-18.1516	0
-18.052	0	-18.0495	0	-18.0849	0	-18.0587	0
-17.9586	0	-17.9561	0	-17.9917	0	-17.9653	0
-17.8647	0	-17.8623	0	-17.898	0	-17.8715	0
-17.7704	0	-17.7679	0	-17.7092	0	-17.7772	0
-17.6757	0	-17.6731	0	-17.6141	0	-17.6825	0
-17.5804	0	-17.5779	0	-17.5186	0	-17.5873	0
-17.4847	0	-17.4821	0	-17.4225	0	-17.4916	0
-17.3884	0	-17.3859	0	-17.3259	0	-17.3954	0
-17.2917	0	-17.2891	0	-17.2289	0	-17.2987	0
-17.1945	0	-17.1919	0	-17.1313	0	-17.1038	0
-17.0967	0	-17.0941	0	-17.0332	0	-17.0055	0
-16.9984	0	-16.9958	0	-16.9345	0	-16.9067	0
-16.8996	0	-16.897	0	-16.8354	0	-16.8074	0
-16.7004	0	-16.7976	0	-16.7356	0	-16.7075	0
-16.5999	0	-16.6977	0	-16.6353	0	-16.6071	0
-16.4988	0	-16.5972	0	-16.5345	0	-16.506	0
-16.3972	0	-16.4961	0	-16.4331	0	-16.4045	0
-16.2949	0	-16.3944	0	-16.331	0	-16.3023	0
-16.1921	0	-16.2922	0	-16.2284	0	-16.1995	0
-16.0886	0	-16.1893	0	-16.1252	0	-16.0961	0
-15.9845	0	-16.0858	0	-16.0213	0	-15.992	0
-15.8798	0	-15.9817	0	-15.9168	0	-15.8873	0
-15.7744	0	-15.877	0	-15.8116	0	-15.7819	0
-15.6683	0	-15.7715	0	-15.7058	0	-15.6759	0
-15.5616	0	-15.6655	0	-15.5993	0	-15.5692	0
-15.4541	0	-15.5587	0	-15.4922	0	-15.4618	0
-15.346	0	-15.4512	0	-15.3843	0	-15.3537	0
-15.2371	0	-15.3431	0	-15.2756	0	-15.2449	0
-15.1275	0	-15.2342	0	-15.1663	0	-15.1353	0
-15.0172	0	-15.1245	0	-15.0562	0	-15.025	0
-14.906	0	-15.0142	0	-14.9453	0	-14.914	0
-14.7941	0	-14.9031	0	-14.8336	0	-14.8021	0
-14.6814	0	-14.7911	0	-14.7212	0	-14.6895	0
-14.5678	0	-14.6784	0	-14.608	0	-14.576	0
-14.4534	0	-14.5648	0	-14.4939	0	-14.4616	0
-14.3381	0	-14.4503	0	-14.3789	0	-14.3464	0
-14.222	0	-14.335	0	-14.2631	0	-14.2303	0
-14.105	0	-14.2188	0	-14.1463	0	-14.1133	0
-13.987	0	-14.1018	0	-14.0286	0	-13.9954	0
-13.8681	0	-13.9838	0	-13.9101	0	-13.8766	0
-13.7481	0	-13.8648	0	-13.7905	0	-13.7567	0
-13.6272	0	-13.7448	0	-13.67	0	-13.6358	0
-13.5053	0	-13.6239	0	-13.5483	0	-13.5139	0
-13.3823	0	-13.502	0	-13.4257	0	-13.3911	0
-13.2582	0	-13.379	0	-13.302	0	-13.2671	0
-13.133	0	-13.2548	0	-13.1773	0	-13.1419	0
-13.0067	0	-13.1296	0	-13.0513	0	-13.0157	0
-12.8792	0	-13.0032	0	-12.9242	0	-12.8883	0
-12.7505	0	-12.8757	0	-12.7959	0	-12.7596	0
-12.6204	0	-12.7469	0	-12.6664	0	-12.6297	0
-12.4892	0	-12.6169	0	-12.5356	0	-12.4985	0
-12.3567	0	-12.4856	0	-12.4034	0	-12.3661	0
-12.2226	0	-12.353	0	-12.27	0	-12.2322	0
-12.0873	0	-12.2189	0	-12.1351	0	-12.0969	0
-11.9505	0	-12.0836	0	-11.9988	0	-11.9603	0
-11.8121	0	-11.9467	0	-11.8611	0	-11.8219	0
-11.6723	0	-11.8083	0	-11.7216	0	-11.6822	0
-11.5307	0	-11.6684	0	-11.5807	0	-11.5408	0
-11.3875	0	-11.5268	0	-11.4381	0	-11.3977	0
-11.2426	0	-11.3835	0	-11.2938	0	-11.253	0
-11.0959	0	-11.2386	0	-11.1478	0	-11.1063	0
-10.9474	0	-11.0918	0	-10.9998	0	-10.9579	0
-10.7967	0	-10.9432	0	-10.85	0	-10.8074	0
-10.6442	0	-10.7925	0	-10.6981	0	-10.655	0
-10.4894	0	-10.64	0	-10.5442	0	-10.5004	0
-10.3326	0	-10.4851	0	-10.388	0	-10.3438	0
-10.1734	0	-10.3282	0	-10.2297	0	-10.1847	0
-10.0118	0	-10.169	0	-10.0689	0	-10.0233	0
-9.84775	0	-10.0073	0	-9.90571	0	-9.85934	0
-9.76433	0	-9.84316	0	-9.82284	0	-9.77604	0
-9.67993	0	-9.7597	0	-9.73886	0	-9.69175	0
-9.59484	0	-9.67525	0	-9.6542	0	-9.52102	0
-9.42239	0	-9.59011	0	-9.56884	0	-9.43446	0
-9.33495	0	-9.41761	0	-9.48277	0	-9.34714	0
-9.24673	0	-9.33012	0	-9.39595	0	-9.25904	0
-9.1577	0	-9.24184	0	-9.21991	0	-9.17014	0
-9.06785	0	-9.15276	0	-9.13059	0	-9.08042	0
-8.97714	0	-9.06285	0	-9.04044	0	-8.98984	0
-8.88554	0	-8.97208	0	-8.94943	0	-8.89838	0
-8.79302	0	-8.88043	0	-8.85753	0	-8.71263	0
-8.69956	0	-8.78786	0	-8.7647	0	-8.61826	0
-8.50961	0	-8.69434	0	-8.67092	0	-8.52289	0
-8.41306	0	-8.59983	0	-8.57615	0	-8.42649	0
-8.31543	0	-8.4077	0	-8.48036	0	-8.32901	0
-8.21669	0	-8.31001	0	-8.38352	0	-8.23043	0
-8.1168	0	-8.23226	0	-8.28558	0	-8.1307	0
-8.01571	0	-8.13507	0	-8.18651	0	-8.02978	0
-7.91338	0	-8.03624	0	-8.08626	0	-7.92762	0
-7.80976	0	-7.93745	0	-7.98479	0	-7.82418	0
-7.70481	0	-7.83868	0	-7.88207	0	-7.71941	0
-7.59848	0	-7.74005	0	-7.77802	0	-7.61325	0
-7.49068	0	-7.6416	0	-7.67262	0	-7.50567	0
-7.38131	0	-7.54325	0	-7.5658	0	-7.39659	0
-7.27035	0	-7.44477	0	-7.45751	0	-7.28591	0
-7.15775	0	-7.34592	0	-7.34769	0	-7.17352	0
-7.04344	0	-7.24696	0	-7.23628	0	-7.05942	0
-6.92734	0	-7.14764	0	-7.12321	0	-6.94355	0
-6.80937	0	-7.04896	0	-7.00916	0	-6.82581	0
-6.68947	0	-6.95084	0	-6.8947	0	-6.70614	0
-6.56737	0	-6.85297	0	-6.78134	0	-6.58445	0
-6.44298	0	-6.75434	0	-6.66831	0	-6.4604	0
-6.31632	0	-6.65605	0	-6.55497	0	-6.33401	0
-6.18903	0	-6.55797	0	-6.44083	0	-6.20686	0
-6.06143	0	-6.45972	0	-6.32712	0	-6.07939	0
-5.93351	0	-6.36071	0	-6.21409	0	-5.95162	0
-5.80525	0	-6.26239	0	-6.10025	0	-5.82351	0
-5.67666	0	-6.16338	0	-5.9871	0	-5.69507	0
-5.54773	0	-6.06499	0	-5.87414	0	-5.56628	0
-5.41847	0	-5.96684	0	-5.76118	0	-5.43716	0
-5.28885	0	-5.86874	0	-5.64842	0	-5.30769	0
-5.15888	0	-5.77032	0	-5.53571	0	-5.17786	0
-5.02852	0	-5.6727	0	-5.42272	0	-5.04766	0
-4.89778	0	-5.57435	0	-5.30959	0	-4.91708	0
-4.76668	0	-5.47602	0	-5.19609	0	-4.78611	0
-4.6352	0	-5.37859	0	-5.08332	0	-4.65478	0
-4.50335	0	-5.28049	0	-4.97044	0	-4.52306	0
-4.3711	0	-5.1827	0	-4.8577	0	-4.39096	0
-4.23844	0	-5.08499	0	-4.74475	0	-4.25845	0
-4.10536	0	-4.98659	0	-4.63185	0	-4.12554	0
-3.97189	0	-4.88839	0	-4.5194	0	-3.9922	0
-3.83802	0	-4.79045	0	-4.40624	0	-3.85845	0
-3.70374	0	-4.6925	0	-4.29367	0	-3.7243	0
-3.56904	0	-4.59462	0	-4.18103	0	-3.58974	0
-3.4407	0	-4.49569	0	-4.06767	0	-3.45588	0
-3.31432	0	-4.39719	0	-3.95583	0	-3.32492	0
-3.17833	0	-4.29929	0	-3.8434	0	-3.18906	0
-3.0419	0	-4.10305	0	-3.73089	0	-3.05274	0
-2.90503	0	-4.00516	0	-3.61902	0	-2.91597	0
-2.76772	0	-3.9073	0	-3.51447	0	-2.77875	0
-2.62995	0	-3.80968	0	-3.42241	0	-2.64108	0
-2.49171	0	-3.71152	0	-3.32749	0	-2.50295	0
-2.35299	0	-3.6142	0	-3.21445	0	-2.36434	0
-2.21579	0	-3.524	0	-3.10189	0	-2.22525	0
-2.09268	0	-3.44316	0	-2.98966	0	-2.09883	0
-1.9525	0	-3.35873	0	-2.8772	0	-1.95876	0
-1.81181	0	-3.2611	0	-2.76429	0	-1.81818	0
-1.68308	0	-3.16279	0	-2.65197	0	-1.68659	0
-1.54139	0	-3.06473	0	-2.53976	0	-1.54501	0
-1.39921	0	-2.96706	0	-2.42706	0	-1.40294	0
-1.25651	0	-2.86974	0	-2.32539	0	-1.26039	0
-1.1133	0	-2.77221	0	-2.23192	0	-1.11732	0
-0.96957	0	-2.67479	0	-2.13604	0	-0.97374	0
-0.82531	0	-2.5774	0	-2.02332	0	-0.82963	0
-0.68142	0	-2.47987	0	-1.91055	0	-0.68499	0
-0.5424	0	-2.38748	0	-1.80536	0	-0.54363	0
-0.4072	0	-2.22262	0	-1.70685	0	-0.40609	0
-0.27509	0	-2.14005	0	-1.61424	0	-0.27156	0
-0.14501	0	-2.04276	0	-1.50156	0	-0.13916	0
0.00057	0	-1.94535	0	-1.38943	0	-0.008	0
0.14563	0	-1.85205	0	-1.27706	0	0.12269	0
0.29129	0	-1.76399	0	-1.16431	0	0.25377	0
0.43844	0	-1.68065	0	-1.05202	0	0.38601	0
0.58716	0	-1.58346	0	-0.9391	0	0.52016	0
0.73633	0	-1.4856	0	-0.82682	0	0.6571	0
0.88536	0	-1.38735	0	-0.71634	0	0.7978	0
1.03461	0	-1.29001	0	-0.60876	0	0.94311	0
1.18336	0	-1.1922	0	-0.5036	0	1.09194	0
1.33216	0	-1.09411	0	-0.40047	0	1.24098	0
1.48088	0	-0.99608	0	-0.29894	0	1.39045	0
1.63069	0	-0.89803	0	-0.19871	0	1.53986	0
1.77891	0	-0.70517	0	-0.09936	0	1.68964	0
1.92812	0	-0.61206	0	0.09813	0	1.83887	0
2.07727	0	-0.52077	0	0.19698	0	1.97223	0
2.22605	0	-0.431	0	0.29634	0	2.1173	0
2.3752	0	-0.3425	0	0.39655	0	2.26696	0
2.52445	0	-0.25507	0	0.49797	0	2.41586	0
2.67362	0	-0.16845	0	0.60096	0	2.56472	0
2.82267	0	-0.08238	0	0.70592	0	2.71488	0
2.97247	0	0.00337	0	0.81329	0	2.86472	0
3.14921	0	0.17477	0	0.92347	0	3	0
3.29946	0	0.26091	0	1.03654	0	3.15141	0
3.38143	4.64395e-25	0.34762	0	1.14916	0	3.30084	0
3.41532	1.74228e-05	0.43513	0	1.2621	0	3.41632	4.81525e-06
3.51643	0.00113435	0.52367	0	1.37495	0	3.51757	0.00042623
3.60132	0.0154961	0.61347	0	1.48776	0	3.60235	0.00215523
3.70319	1.29973	0.70482	0	1.60125	0	3.70627	0.0201359
3.80155	4.11459	0.89323	0	1.71412	0	3.81145	0.355522
3.90739	5.95471	0.9909	0	1.82655	0	3.90664	3.33002
4.00531	7.77254	1.08857	0	1.93925	0	4.00588	7.11946
4.10064	9.99634	1.1866	0	2.05239	0	4.10218	9.59414
4.20377	12.8117	1.28413	0	2.16502	0	4.20614	12.1279
4.30404	16.0963	1.38246	0	2.27705	0	4.30763	15.0651
4.40325	19.5627	1.48081	0	2.39035	0	4.4072	18.4674
4.50051	23.2568	1.57875	0	2.50346	0	4.50527	22.1168
4.60623	27.6654	1.67689	0	2.61688	0	4.60203	26.0874
4.7014	31.8674	1.77439	0	2.7304	0	4.70741	30.798
4.80499	36.6238	1.8584	0	2.84285	0	4.80231	35.2046
4.90807	41.4388	1.94704	0	2.95526	0	4.90628	40.3674
5.0013	45.7691	2.04078	0	3.11424	0	5.00043	45.0934
5.10355	50.8465	2.13945	0	3.22686	0	5.10349	50.2132
5.20466	55.9767	2.23701	0	3.32684	2.41838e-25	5.20583	55.3963
5.3058	61.2924	2.33568	0	3.40572	1.79132e-05	5.30794	60.6564
5.40647	66.6374	2.43365	0	3.51143	0.00080838	5.40068	65.6815
5.50728	72.179	2.53155	0	3.60025	0.00403891	5.50228	71.4219
5.60832	77.7804	2.6297	0	3.70906	0.176839	5.60393	77.2573
5.70908	83.3936	2.72759	0	3.80594	2.01529	5.70587	83.1366
5.80049	88.5669	2.82602	0	3.90536	4.8695	5.80753	89.0967
5.90148	94.3609	2.92378	0	4.00919	6.97099	5.90901	94.9006
6.00227	100.474	3.09918	0	4.109	9.07541	6.00097	100.248
6.10263	106.811	3.19728	0	4.20586	11.503	6.10177	106.267
6.20194	113.176	3.29545	1.6058e-25	4.30129	14.3586	6.20166	112.661
6.30047	119.434	3.35238	5.30821e-24	4.4049	18.0336	6.30152	119.311
6.40762	126.337	3.41284	5.29011e-05	4.50667	21.795	6.40083	125.958
6.50494	132.875	3.5176	0.00126137	4.60664	25.8322	6.50805	133.126
6.6018	139.405	3.60686	0.0230659	4.70544	30.0482	6.60564	139.681
6.70655	146.701	3.70176	0.475468	4.8041	34.3254	6.70273	146.215
6.80193	153.598	3.80946	2.90718	4.9024	38.8063	6.80717	153.531
6.9045	161.119	3.90899	5.02279	5.00968	43.9191	6.90249	160.511
7.00651	168.793	4.00197	6.62441	5.10628	48.643	7.00512	168.252
7.10838	176.486	4.10409	8.76857	5.20238	53.5015	7.1076	176.152
7.20147	183.531	4.20295	11.2997	5.30891	58.9886	7.20148	183.369
7.30309	191.387	4.30991	14.5837	5.40457	63.9157	7.30377	191.162
7.40484	199.637	4.40501	18.0046	5.50036	69.0119	7.40609	199.008
7.50617	208.034	4.50901	21.7058	5.60641	74.8135	7.50819	207.184
7.60468	216.269	4.60142	25.2497	5.70202	80.0698	7.60217	215.011
7.70364	224.711	4.703	29.5203	5.80725	86.0118	7.70487	223.862
7.80265	233.284	4.8037	33.9373	5.90331	91.3781	7.80808	232.908
7.90228	242.125	4.90399	38.536	6.00862	97.5197	7.90307	241.346
8.00214	251.152	5.00318	43.1346	6.1042	103.292	8.00676	250.668
8.10243	260.518	5.10224	47.8	6.20845	109.769	8.1023	259.445
8.20298	270.163	5.20077	52.6122	6.3022	115.633	8.20697	269.342
8.30356	280.032	5.3091	58.1799	6.40411	122.103	8.30308	278.731
8.40441	290.187	5.4075	63.3317	6.50532	128.583	8.40811	289.373
8.50561	300.678	5.50579	68.4816	6.60561	135.358	8.50464	299.276
8.60718	311.456	5.60374	73.6654	6.7053	142.075	8.60176	309.504
8.70067	321.707	5.70176	78.8688	6.8047	149.045	8.7079	320.875
8.80301	333.284	5.809	84.9159	6.9026	155.883	8.8056	331.578
8.90615	345.141	5.90683	90.3916	7.00011	162.742	8.90408	342.668
9.0016	356.231	6.00431	96.0432	7.1061	170.509	9.00358	354.066
9.10693	368.765	6.10182	101.794	7.20348	177.844	9.10389	365.866
9.20411	380.409	6.20783	108.15	7.30108	185.254	9.20503	377.939
9.30176	392.346	6.3039	113.99	7.40695	193.341	9.30689	390.245
9.40888	405.667	6.40855	120.519	7.50405	200.944	9.40916	402.79
9.50739	417.969	6.5022	126.432	7.60117	208.648	9.5026	414.375
9.60656	430.529	6.60536	133.133	7.70754	217.252	9.60611	427.318
9.70642	443.183	6.70693	139.88	7.8053	225.465	9.70039	439.112
9.80683	455.823	6.80846	146.763	7.90341	233.794	9.80498	452.191
9.9081	468.414	6.90892	153.64	8.00233	242.407	9.9005	464.055
10	479.638	7.00893	160.681	8.10141	251.112	10.0059	476.94
10.1016	491.847	7.10882	167.868	8.20076	260.08	10.102	488.513
10.2032	503.986	7.20828	175.143	8.30064	269.281	10.2077	501.087
10.3045	515.929	7.30676	182.448	8.40042	278.7	10.3039	512.344
10.4063	527.881	7.40583	189.819	8.50043	288.353	10.4094	524.548
10.5075	539.635	7.50444	197.408	8.60122	298.331	10.5055	535.53
10.6079	551.293	7.60375	205.171	8.7023	308.682	10.6008	546.365
10.708	562.986	7.70362	213.073	8.80365	319.243	10.7047	558.152
10.8071	574.613	7.80365	221.17	8.90574	330.104	10.8081	569.893
10.9059	586.183	7.90392	229.391	9.00935	341.403	10.9014	580.364
11.004	597.683	8.00456	237.924	9.10461	351.957	11.0032	591.784
11.1021	609.151	8.10555	246.541	9.20933	363.823	11.1052	603.089
11.2086	621.537	8.20713	255.446	9.30537	374.854	11.207	614.37
11.3064	632.92	8.3088	264.537	9.40176	386.144	11.3083	625.496
11.4035	644.197	8.40191	273.055	9.50899	398.92	11.4007	635.698
11.5008	655.477	8.50445	282.697	9.60686	410.58	11.5018	646.843
11.6068	667.767	8.60641	292.559	9.70514	422.51	11.603	658.115
11.7035	679.041	8.70896	302.756	9.80423	434.578	11.7035	669.292
11.8086	691.236	8.80269	312.362	9.9037	446.645	11.8036	680.447
11.9047	702.314	8.90702	323.205	10.0039	458.72	11.9033	691.507
12	713.367	9.00283	333.415	10.1036	470.555	12.0027	702.541
12.1039	725.284	9.10892	344.911	10.2028	482.193	12.1021	713.575
12.2073	737.127	9.20717	355.708	10.3032	493.808	12.2007	724.568
12.3015	747.849	9.30498	366.648	10.4034	505.284	12.3077	736.454
12.4039	759.422	9.40364	377.872	10.503	516.514	12.4053	747.212
12.5062	770.829	9.50267	389.336	10.6026	527.752	12.5026	757.878
12.6079	782.161	9.60248	400.998	10.7016	538.86	12.6084	769.411
12.7014	792.493	9.7026	412.791	10.8092	550.909	12.7053	779.902
12.8027	803.523	9.80268	424.703	10.9063	561.867	12.8021	790.233
12.9045	814.524	9.90336	436.626	11.0032	572.758	12.9077	801.338
13.0059	825.289	10.0054	448.521	11.1084	584.63	13.0039	811.373
13.1073	835.866	10.1073	460.403	11.2044	595.461	13.1008	821.309
13.2002	845.454	10.2092	472.282	11.3006	606.359	13.2065	831.973
13.3017	855.81	10.301	482.799	11.4055	618.228	13.3033	841.628
13.4038	866.051	10.402	494.337	11.5015	629.008	13.4003	851.181
13.506	876.235	10.5039	505.732	11.6066	640.783	13.5064	861.571
13.6005	885.457	10.605	517.039	11.7018	651.525	13.6045	871.079
13.7038	895.494	10.7053	528.195	11.8061	663.262	13.7027	880.532
13.8077	905.524	10.8049	539.37	11.901	673.941	13.8015	889.974
13.9035	914.662	10.9036	550.487	12.0039	685.629	13.9007	899.415
14.0087	924.599	11.0016	561.631	12.1069	697.311	14.0007	908.85
14.1052	933.616	11.1095	574.011	12.2092	708.801	14.1013	918.227
14.2024	942.558	11.207	585.212	12.3014	719.024	14.2024	927.551
14.3006	951.524	11.305	596.477	12.4025	730.158	14.3043	936.873
14.4088	961.277	11.4022	607.633	12.5034	741.21	14.4075	946.164
14.5082	970.152	11.509	619.8	12.6044	752.214	14.5011	954.558
14.6078	979.038	11.6055	630.751	12.7053	763.119	14.604	963.751
14.7069	987.808	11.7022	641.708	12.8057	773.87	14.7071	972.913
14.8056	996.46	11.8077	653.65	12.9064	784.535	14.8008	981.22
14.9046	1005.14	11.9037	664.544	13.0065	795.128	14.9027	990.24
15.0033	1013.8	12.0086	676.449	13.1065	805.473	15.005	999.251
15.1021	1022.4	12.1037	687.094	13.2065	815.763	15.1072	1008.29
15.2011	1031.02	12.2077	698.781	13.3071	826.011	15.2005	1016.58
15.3007	1039.74	12.3014	709.274	13.4081	836.099	15.3039	1025.76
15.4005	1048.48	12.4051	720.705	13.5001	845.163	15.4078	1035.04
15.5016	1057.33	12.508	731.952	13.6019	855.14	15.5023	1043.5
15.6027	1066.18	12.6013	742.079	13.7043	865.087	15.6047	1052.62
15.7034	1074.96	12.7038	752.995	13.8074	874.935	15.7069	1061.71
15.8043	1083.73	12.8063	763.757	13.9016	883.845	15.8083	1070.67
15.905	1092.49	12.9087	774.283	14.0059	893.546	15.909	1079.63
16.0052	1101.19	13.0023	783.817	14.1009	902.34	16.0002	1087.6
16.1047	1109.79	13.1042	794.081	14.2064	912.009	16.1086	1097.04
16.2036	1118.34	13.2066	804.192	14.3034	920.744	16.2075	1105.63
16.3021	1126.81	13.3085	814.072	14.4006	929.426	16.3061	1114.11
16.4003	1135.26	13.4025	823.034	14.5081	938.907	16.4041	1122.47
16.5069	1144.35	13.5054	832.765	14.6059	947.469	16.5009	1130.77
16.6039	1152.58	13.6089	842.431	14.7036	955.938	16.6058	1139.59
16.7084	1161.21	13.7045	851.274	14.8013	964.395	16.7013	1147.56
16.8035	1168.96	13.8001	860.011	14.9079	973.535	16.8048	1156.02
16.9065	1177.22	13.9056	869.52	15.0048	981.762	16.9077	1164.36
17.0004	1184.62	14.002	878.212	15.1015	989.979	17.0014	1171.92
17.1021	1192.49	14.1089	887.755	15.209	999.016	17.1033	1180.12
17.2037	1200.25	14.2061	896.349	15.3071	1007.29	17.2049	1188.24
17.3053	1208	14.3049	905.016	15.4056	1015.54	17.3067	1196.3
17.4069	1215.67	14.4042	913.648	15.5048	1023.92	17.4	1203.71
17.5001	1222.66	14.5036	922.278	15.6048	1032.37	17.5018	1211.79
17.6018	1230.18	14.6034	930.853	15.7041	1040.8	17.6036	1219.84
17.7036	1237.78	14.7029	939.387	15.803	1049.16	17.7055	1227.88
17.8052	1245.33	14.8016	947.757	15.9018	1057.53	17.8073	1235.94
17.9069	1252.91	14.9003	956.007	16.0069	1066.4	17.9007	1243.39
18.0002	1259.79	15.0083	964.995	16.1022	1074.51	18.0024	1251.46
18.1019	1267.36	15.1067	973.145	16.2061	1083.31	18.1043	1259.51
18.2036	1274.9	15.2062	981.344	16.3092	1092.06	18.206	1267.59
18.3055	1282.5	15.3058	989.579	16.4026	1099.89	18.3077	1275.73
18.4071	1290.2	15.406	997.917	16.5044	1108.46	18.4009	1283.21
18.5003	1297.3	15.5074	1006.32	16.6058	1116.93	18.5026	1291.43
18.6017	1305.03	15.6089	1014.75	16.7065	1125.29	18.604	1299.61
18.7029	1312.76	15.7005	1022.38	16.8066	1133.47	18.7053	1307.79
18.804	1320.49	15.8021	1030.84	16.9056	1141.52	18.8065	1315.95
18.905	1328.25	15.9032	1039.21	17.0039	1149.32	18.9074	1324.04
19.0057	1336.09	16.0037	1047.6	17.1017	1157	19.0082	1332.08
19.1064	1343.87	16.1019	1055.83	17.2079	1165.19	19.1006	1339.52
19.2077	1351.65	16.2093	1064.82	17.305	1172.66	19.2018	1347.67
19.3008	1358.83	16.3056	1072.83	17.4022	1180.14	19.3033	1355.88
19.403	1366.68	16.4015	1080.78	17.5083	1188.26	19.4054	1364.09
19.5057	1374.53	16.5062	1089.39	17.6057	1195.72	19.508	1372.43
19.6	1381.84	16.6009	1097.09	17.703	1203.1	19.6025	1380.13
19.7035	1389.91	16.7043	1105.38	17.8004	1210.46	19.7061	1388.58
19.8075	1398.01	16.8072	1113.55	17.9066	1218.47	19.8015	1396.33
19.9034	1405.41	16.9002	1120.86	18.004	1225.84	19.906	1404.8
20.0084	1413.42	17.0015	1128.74	18.1014	1233.2	20.0023	1412.52
20.105	1420.7	17.102	1136.38	18.2077	1241.21	20.1079	1421.02
20.2022	1427.92	17.2021	1143.9	18.305	1248.52	20.2051	1428.9
20.3082	1435.73	17.302	1151.24	18.4023	1255.78	20.3026	1436.79
20.4055	1442.84	17.4016	1158.39	18.5083	1263.67	20.4088	1445.37
20.5028	1449.91	17.5011	1165.44	18.6054	1270.92	20.5062	1453.21
20.6	1457.06	17.6008	1172.46	18.7023	1278.16	20.6036	1461.09
20.7062	1464.92	17.7005	1179.47	18.8078	1286.04	20.701	1469.03
20.8035	1472.11	17.8002	1186.44	18.9042	1293.22	20.8072	1477.72
20.9007	1479.27	17.9001	1193.41	19.0007	1300.51	20.9047	1485.65
21.0068	1487.08	18.009	1201.06	19.1058	1308.54	21.0021	1493.64
21.1042	1494.26	18.1088	1208.16	19.2027	1315.96	21.1082	1502.35
21.2015	1501.48	18.2087	1215.31	19.3001	1323.4	21.2055	1510.4
21.3075	1509.36	18.3084	1222.43	19.4068	1331.65	21.3028	1518.5
21.4048	1516.52	18.4083	1229.58	19.5051	1339.26	21.4002	1526.71
21.5021	1523.67	18.508	1236.75	19.6038	1346.92	21.5062	1535.75
21.6082	1531.56	18.6075	1243.91	19.703	1354.65	21.6036	1544.16
21.7059	1538.85	18.7068	1251.1	19.8027	1362.43	21.7012	1552.6
21.8039	1546.15	18.806	1258.28	19.9029	1370.24	21.8082	1561.8
21.9023	1553.49	18.9049	1265.54	20.0037	1378.11	21.9066	1570.28
22.001	1560.9	19.0037	1272.79	20.1049	1385.96	22.0053	1578.71
22.1001	1568.32	19.1025	1280.05	20.2066	1393.82	22.1044	1587.11
22.2087	1576.37	19.2018	1287.39	20.3085	1401.6	22.204	1595.46
22.3085	1583.73	19.3015	1294.77	20.401	1408.62	22.3038	1603.85
22.409	1591.15	19.4017	1302.2	20.5029	1416.33	22.4043	1612.26
22.5015	1597.97	19.5025	1309.61	20.6048	1424.04	22.506	1620.67
22.6044	1605.58	19.6037	1317.15	20.7066	1431.8	22.609	1629.22
22.7087	1613.18	19.7055	1324.72	20.8084	1439.56	22.7037	1637.02
22.8047	1620.13	19.8077	1332.32	20.901	1446.65	22.8094	1645.58
22.9018	1627.15	19.9011	1339.22	21.0027	1454.48	22.9067	1653.35
23.0004	1634.21	20.0044	1346.87	21.1044	1462.37	23.0054	1661.15
23.1024	1641.48	20.1082	1354.66	21.2063	1470.23	23.1076	1669.06
23.2007	1648.33	20.203	1361.71	21.3081	1478.05	23.2063	1676.63
23.3114	1655.8	20.3074	1369.46	21.4006	1485.21	23.3046	1683.97
23.4157	1662.71	20.4023	1376.47	21.5024	1493.09	23.4	1691.14
23.5158	1669.25	20.5068	1384.18	21.6042	1501.05	23.5163	1699.5
23.6068	1675.27	20.6018	1391.17	21.7065	1509.12	23.6081	1706.41
23.7061	1681.87	20.7062	1398.84	21.8091	1517.28	23.7075	1714.05
23.8135	1689.23	20.8011	1405.76	21.9027	1524.72	23.8158	1722.37
23.9089	1695.87	20.9054	1413.39	22.0061	1532.93	23.9142	1730
24.0191	1703.53	21.0003	1420.35	22.1006	1540.38	24.024	1738.61
24.1137	1710.23	21.1046	1427.96	22.2048	1548.59	24.1177	1745.89
24.2154	1717.68	21.209	1435.59	22.3095	1556.77	24.2195	1753.79
24.3316	1725.97	21.3038	1442.57	22.4052	1564.22	24.333	1762.34
24.4134	1732.08	21.408	1450.2	22.502	1571.76	24.4168	1768.79
24.5014	1738.54	21.5028	1457.14	22.6001	1579.42	24.508	1775.82
24.6525	1749.47	21.6072	1464.74	22.7095	1587.94	24.6067	1783.33
24.7059	1753.5	21.7024	1471.72	22.8002	1595.03	24.7179	1791.39
24.8248	1762.11	21.8074	1479.46	22.9022	1603.01	24.8374	1800.5
24.9503	1771.41	21.9034	1486.54	23.0057	1611.1	24.9632	1810.23
25.0153	1776.46	22.0093	1494.38	23.1022	1618.51	25.0268	1815.25
25.1532	1786.93	22.106	1501.59	23.2056	1626.3	25.1603	1825.64
25.2223	1792.39	22.2031	1508.86	23.3087	1633.89	25.2294	1831.09
25.3602	1803.49	22.3006	1516.21	23.4161	1641.59	25.3673	1842.24
25.4289	1809.09	22.4085	1524.37	23.5006	1647.52	25.4359	1847.85
25.5658	1820.43	22.5079	1531.86	23.6112	1655.26	25.5044	1853.46
25.6339	1826.16	22.6085	1539.44	23.7134	1662.35	25.6409	1864.74
25.702	1831.9	22.7001	1546.31	23.8017	1668.46	25.7089	1870.44
25.8375	1843.47	22.8032	1554.06	23.922	1676.86	25.8445	1881.92
25.9051	1849.31	22.9077	1561.92	24.0037	1682.47	25.912	1887.66
26.0398	1861.06	23.0031	1569.04	24.1252	1691.03	26.0467	1899.16
26.1069	1866.97	23.1019	1576.42	24.2292	1698.25	26.1137	1904.95
26.2406	1878.87	23.2076	1584.23	24.303	1703.55	26.2475	1916.56
26.3072	1884.85	23.3129	1591.91	24.427	1712.24	26.3141	1922.39
26.4401	1896.83	23.4	1598.31	24.5163	1718.75	26.4469	1934.08
26.5063	1902.82	23.5021	1605.51	24.6092	1725.53	26.5131	1939.93
26.6383	1914.84	23.6149	1613.55	24.7077	1732.85	26.6451	1951.69
26.7041	1920.85	23.7179	1620.92	24.8221	1740.9	26.7108	1957.57
26.8352	1932.91	23.8065	1627.28	24.9423	1750.13	26.842	1969.33
26.9006	1938.94	23.9008	1634.09	25.0044	1754.92	26.9073	1975.22
27.0309	1950.99	24.0111	1641.96	25.1358	1764.96	27.0376	1987.01
27.1607	1962.98	24.1008	1648.49	25.2025	1770.31	27.1025	1992.88
27.2253	1968.95	24.2338	1658.09	25.3402	1781.32	27.232	2004.58
27.3543	1980.82	24.3081	1663.59	25.4089	1786.88	27.3609	2016.22
27.4185	1986.71	24.4316	1672.49	25.5459	1798.07	27.4252	2022
27.5467	1998.48	24.5231	1679.28	25.6141	1803.6	27.5533	2033.48
27.6106	2004.31	24.6195	1686.66	25.7502	1814.69	27.6172	2039.18
27.738	2015.91	24.7219	1694.42	25.8179	1820.24	27.7446	2050.45
27.8015	2021.65	24.835	1702.85	25.953	1831.34	27.8081	2056.02
27.9282	2033.03	24.9579	1712.32	26.0203	1836.89	27.9347	2067.12
28.0544	2044.24	25.0221	1717.41	26.1544	1848	28.0609	2078.02
28.1172	2049.78	25.1537	1727.9	26.2212	1853.59	28.1238	2083.4
28.2427	2060.73	25.2204	1733.36	26.3545	1864.82	28.2492	2094.01
28.3052	2066.14	25.3526	1744.32	26.4209	1870.46	28.3117	2099.23
28.43	2076.82	25.4182	1749.83	26.5532	1881.72	28.4364	2109.55
28.5542	2087.26	25.5488	1760.86	26.6192	1887.37	28.5607	2119.7
28.6162	2092.41	25.6139	1766.4	26.7507	1898.64	28.6226	2124.7
28.7398	2102.53	25.744	1777.6	26.8162	1904.26	28.7462	2134.54
28.8014	2107.5	25.8089	1783.24	26.9469	1915.51	28.8078	2139.38
28.9243	2117.29	25.9383	1794.64	27.012	1921.11	28.9307	2148.92
29.0467	2126.87	26.0028	1800.36	27.1419	1932.32	29.0531	2158.25
29.1078	2131.58	26.131	1811.89	27.2066	1937.91	29.1141	2162.84
29.2296	2140.87	26.2582	1823.46	27.3356	1949.04	29.2359	2171.89
29.351	2150	26.3213	1829.26	27.4642	1960.11	29.3573	2180.75
29.4115	2154.51	26.447	1840.83	27.5282	1965.61	29.4178	2185.12
29.5323	2163.42	26.5095	1846.63	27.656	1976.57	29.5386	2193.74
29.6526	2172.16	26.6341	1858.24	27.7196	1982.02	29.6589	2202.18
29.7126	2176.49	26.7582	1869.87	27.8466	1992.86	29.7189	2206.34
29.8324	2185.05	26.8201	1875.71	27.9099	1998.25	29.8386	2214.51
29.9517	2193.48	26.9438	1887.36	28.0361	2008.93	29.9579	2222.56
30.0112	2197.64	27.0056	1893.2	28.1619	2019.45	30.0174	2226.52
30.1299	2205.89	27.1296	1904.91	28.2246	2024.66	30.1361	2234.36
30.2483	2214.02	27.2549	1916.68	28.3496	2034.94	30.2545	2242.06
30.3073	2218.03	27.3182	1922.62	28.412	2040.01	30.3135	2245.87
30.4251	2226	27.4462	1934.55	28.5363	2050.05	30.4312	2253.38
30.5425	2233.88	27.5103	1940.53	28.6602	2059.9	30.5486	2260.75
30.601	2237.78	27.6381	1952.42	28.7219	2064.75	30.6071	2264.41
30.7178	2245.52	27.7018	1958.33	28.8451	2074.32	30.7239	2271.65
30.8343	2253.19	27.8289	1970.01	28.9065	2079.03	30.8404	2278.79
30.9504	2260.77	27.9554	1981.54	29.0291	2088.32	30.9565	2285.81
31.0083	2264.53	28.0185	1987.23	29.1512	2097.46	31.0144	2289.28
31.1239	2271.98	28.1443	1998.46	29.212	2101.96	31.13	2296.2
31.2391	2279.34	28.2071	2004	29.3335	2110.85	31.2452	2303
31.354	2286.6	28.3322	2014.9	29.4545	2119.6	31.3026	2306.37
31.4113	2290.2	28.4568	2025.6	29.5149	2123.91	31.4173	2313.07
31.5256	2297.34	28.5189	2030.87	29.6353	2132.43	31.5316	2319.66
31.6397	2304.39	28.6429	2041.21	29.7553	2140.81	31.6457	2326.19
31.7534	2311.37	28.7047	2046.32	29.8151	2144.94	31.7025	2329.43
31.8101	2314.81	28.8279	2056.31	29.9345	2153.08	31.816	2335.86
31.9232	2321.63	28.9507	2066.08	30.0535	2161.12	31.9292	2342.26
32.0361	2328.37	29.012	2070.86	30.1128	2165.08	32.0421	2348.58
32.1487	2335.02	29.1341	2080.24	30.2312	2172.92	32.1546	2354.86
32.2048	2338.3	29.2559	2089.38	30.3493	2180.64	32.2107	2357.97
32.3169	2344.82	29.3165	2093.84	30.4081	2184.45	32.3228	2364.15
32.4286	2351.28	29.4376	2102.64	30.5256	2192.03	32.4345	2370.31
32.5401	2357.67	29.5583	2111.21	30.6426	2199.48	32.546	2376.39
32.6512	2364.01	29.6185	2115.42	30.701	2203.19	32.6015	2379.42
32.7067	2367.13	29.7385	2123.69	30.8176	2210.51	32.7125	2385.45
32.8173	2373.35	29.8582	2131.75	30.9337	2217.76	32.8232	2391.42
32.9277	2379.5	29.9178	2135.72	31.0495	2224.95	32.9336	2397.36
33.0378	2385.58	30.0369	2143.54	31.1073	2228.51	33.0436	2403.26
33.1476	2391.61	30.1556	2151.23	31.2225	2235.58	33.1534	2409.11
33.2024	2394.6	30.2147	2155.02	31.3375	2242.57	33.2082	2412.03
33.3118	2400.55	30.3328	2162.54	31.4521	2249.5	33.3176	2417.81
33.4209	2406.44	30.4505	2169.94	31.5092	2252.93	33.4266	2423.54
33.5297	2412.28	30.5092	2173.6	31.6233	2259.73	33.5354	2429.21
33.6382	2418.06	30.6263	2180.86	31.737	2266.45	33.644	2434.86
33.7465	2423.8	30.7431	2188.05	31.8504	2273.07	33.7522	2440.47
33.8005	2426.66	30.8013	2191.59	31.907	2276.37	33.8062	2443.25
33.9083	2432.32	30.9175	2198.62	32.0199	2282.9	33.914	2448.76
34.0159	2437.96	31.0333	2205.59	32.1325	2289.34	34.0216	2454.23
34.1232	2443.57	31.1489	2212.46	32.2448	2295.69	34.1289	2459.69
34.2302	2449.12	31.2065	2215.88	32.3008	2298.83	34.2359	2465.1
34.337	2454.63	31.3214	2222.65	32.4126	2305.08	34.3427	2470.46
34.4436	2460.1	31.4361	2229.37	32.5241	2311.23	34.4492	2475.78
34.5498	2465.54	31.5504	2236.04	32.6353	2317.31	34.5023	2478.42
34.6028	2468.27	31.6073	2239.35	32.7462	2323.32	34.6085	2483.69
34.7087	2473.66	31.7211	2245.93	32.8015	2326.3	34.7144	2488.91
34.8144	2479.02	31.8346	2252.47	32.9119	2332.2	34.82	2494.09
34.9198	2484.35	31.9477	2258.94	33.022	2338.04	34.9254	2499.23
35.0249	2489.62	32.0041	2262.17	33.1319	2343.8	35.0305	2504.32
35.1298	2494.87	32.1168	2268.58	33.2415	2349.51	35.1354	2509.38
35.2345	2500.08	32.2291	2274.96	33.3507	2355.15	35.2401	2514.42
35.3389	2505.24	32.3411	2281.27	33.4052	2357.96	35.3445	2519.4
35.4431	2510.41	32.4528	2287.51	33.5141	2363.53	35.4487	2524.36
35.5471	2515.54	32.5085	2290.6	33.6227	2369.04	35.5006	2526.82
35.6508	2520.6	32.6197	2296.76	33.7309	2374.49	35.6045	2531.69
35.7025	2523.12	32.7307	2302.84	33.839	2379.87	35.7081	2536.54
35.8059	2528.12	32.8413	2308.86	33.9467	2385.22	35.8114	2541.34
35.9091	2533.06	32.9516	2314.82	34.0005	2387.87	35.9146	2546.09
36.012	2537.94	33.0067	2317.77	34.1078	2393.14	36.0175	2550.79
36.1147	2542.76	33.1165	2323.65	34.2149	2398.35	36.1202	2555.45
36.2172	2547.51	33.2261	2329.47	34.3217	2403.52	36.2227	2560.05
36.3195	2552.19	33.3355	2335.23	34.4283	2408.67	36.325	2564.58
36.4215	2556.82	33.4445	2340.95	34.5346	2413.75	36.427	2569.07
36.5234	2561.4	33.5532	2346.62	34.6407	2418.79	36.5288	2573.49
36.625	2565.92	33.6075	2349.44	34.7465	2423.78	36.6305	2577.85
36.7264	2570.39	33.7158	2355.03	34.852	2428.75	36.7319	2582.16
36.8276	2574.82	33.8239	2360.59	34.9047	2431.23	36.8331	2586.41
36.9286	2579.19	33.9317	2366.09	35.0099	2436.16	36.9341	2590.61
37.0294	2583.5	34.0392	2371.54	35.1148	2441.05	37.0349	2594.78
37.13	2587.78	34.1464	2376.98	35.2195	2445.91	37.1354	2598.89
37.2304	2592	34.2534	2382.35	35.324	2450.74	37.2358	2602.95
37.3306	2596.16	34.3068	2385.02	35.4282	2455.55	37.336	2606.95
37.4306	2600.28	34.4134	2390.35	35.5322	2460.34	37.436	2610.91
37.5305	2604.36	34.5198	2395.64	35.636	2465.1	37.5358	2614.82
37.6301	2608.38	34.6258	2400.89	35.7395	2469.79	37.6354	2618.67
37.7295	2612.36	34.7317	2406.12	35.8428	2474.46	37.7348	2622.46
37.8287	2616.3	34.8373	2411.31	35.9459	2479.11	37.834	2626.2
37.9277	2620.2	34.9426	2416.48	36.0487	2483.73	37.9331	2629.9
38.0266	2624.05	35.0477	2421.63	36.1001	2486.02	38.0319	2633.57
38.1253	2627.83	35.1001	2424.19	36.2026	2490.61	38.1306	2637.18
38.2237	2631.56	35.2049	2429.29	36.3049	2495.16	38.2291	2640.75
38.322	2635.25	35.3094	2434.33	36.407	2499.68	38.3273	2644.28
38.4201	2638.91	35.4136	2439.34	36.5088	2504.18	38.4254	2647.78
38.5181	2642.52	35.5177	2444.33	36.6105	2508.65	38.5234	2651.24
38.6158	2646.09	35.6215	2449.3	36.712	2513.07	38.6211	2654.66
38.7134	2649.61	35.725	2454.25	36.8132	2517.45	38.7187	2658.04
38.8108	2653.09	35.8284	2459.16	36.9142	2521.79	38.8161	2661.39
38.908	2656.51	35.9315	2464.03	37.0151	2526.08	38.9133	2664.71
39.0051	2659.91	36.0344	2468.88	37.1157	2530.31	39.0104	2668
39.102	2663.26	36.137	2473.7	37.2161	2534.52	39.1072	2671.25
39.247	2668.22	36.2395	2478.47	37.3163	2538.66	39.2039	2674.47
39.3435	2671.47	36.3417	2483.19	37.4164	2542.77	39.3005	2677.64
39.4398	2674.69	36.4437	2487.86	37.5162	2546.85	39.445	2682.35
39.5359	2677.87	36.5455	2492.51	37.6159	2550.89	39.5411	2685.44
39.6319	2681.03	36.6471	2497.11	37.7153	2554.89	39.6371	2688.52
39.7277	2684.14	36.7485	2501.65	37.8146	2558.85	39.7329	2691.55
39.8233	2687.22	36.8496	2506.16	37.9136	2562.77	39.8285	2694.56
39.9188	2690.28	36.9001	2508.39	38.0125	2566.66	39.924	2697.54
40.0142	2693.3	37.001	2512.84	38.1112	2570.51	40.0193	2700.5
40.1093	2696.31	37.1016	2517.24	38.2097	2574.32	40.1145	2703.45
40.2043	2699.3	37.2021	2521.61	38.308	2578.09	40.2095	2706.37
40.3466	2703.73	37.3023	2525.93	38.4062	2581.85	40.3044	2709.27
40.4412	2706.65	37.4024	2530.19	38.5041	2585.56	40.4464	2713.58
40.5357	2709.55	37.5023	2534.42	38.6019	2589.23	40.5409	2716.43
40.63	2712.43	37.6019	2538.6	38.7483	2594.67	40.6352	2719.26
40.7242	2715.28	37.7014	2542.75	38.8456	2598.25	40.7294	2722.07
40.8182	2718.1	37.8007	2546.86	38.9428	2601.8	40.8234	2724.85
40.9121	2720.91	37.9493	2552.93	39.0398	2605.31	40.9173	2727.62
41.0059	2723.68	38.0481	2556.94	39.1366	2608.78	41.011	2730.36
41.1462	2727.83	38.1467	2560.9	39.2333	2612.21	41.1046	2733.09
41.2396	2730.56	38.2452	2564.82	39.3298	2615.61	41.2447	2737.15
41.3328	2733.27	38.3434	2568.71	39.4261	2618.96	41.3379	2739.84
41.4259	2735.97	38.4415	2572.55	39.5223	2622.28	41.431	2742.5
41.5189	2738.64	38.5394	2576.36	39.6183	2625.56	41.524	2745.15
41.6117	2741.3	38.6371	2580.12	39.7141	2628.81	41.6168	2747.79
41.7044	2743.95	38.7347	2583.85	39.8098	2632.02	41.7095	2750.42
41.8432	2747.9	38.832	2587.54	39.9053	2635.21	41.802	2753.03
41.9355	2750.51	38.9292	2591.18	40.0006	2638.37	41.9406	2756.91
42.0277	2753.11	39.0262	2594.79	40.1434	2643.09	42.0328	2759.48
42.1198	2755.7	39.1231	2598.38	40.2383	2646.22	42.1249	2762.02
42.2117	2758.27	39.2198	2601.93	40.3332	2649.32	42.2168	2764.54
42.3036	2760.83	39.3163	2605.43	40.4278	2652.39	42.3086	2767.05
42.441	2764.65	39.4126	2608.89	40.5223	2655.45	42.4003	2769.53
42.5325	2767.17	39.5088	2612.29	40.6167	2658.49	42.5376	2773.22
42.6239	2769.69	39.6048	2615.67	40.7109	2661.5	42.6289	2775.65
42.7151	2772.21	39.7007	2619.01	40.8049	2664.48	42.7201	2778.06
42.8062	2774.71	39.8442	2623.95	40.9457	2668.89	42.8113	2780.46
42.9427	2778.44	39.9397	2627.2	41.0394	2671.81	42.9022	2782.83
43.0335	2780.91	40.035	2630.42	41.133	2674.69	43.0385	2786.35
43.1242	2783.38	40.1301	2633.62	41.2264	2677.54	43.1292	2788.67
43.2147	2785.84	40.2251	2636.8	41.3196	2680.38	43.2197	2790.98
43.3051	2788.29	40.3199	2639.95	41.4128	2683.18	43.3101	2793.27
43.4406	2791.93	40.4146	2643.07	41.5057	2685.96	43.4004	2795.53
43.5307	2794.35	40.5091	2646.15	41.645	2690.08	43.5357	2798.91
43.6207	2796.77	40.6035	2649.2	41.7376	2692.8	43.6257	2801.14
43.7106	2799.17	40.7448	2653.72	41.8301	2695.49	43.7156	2803.36
43.8004	2801.57	40.8388	2656.7	41.9224	2698.17	43.8054	2805.55
43.9349	2805.15	40.9326	2659.67	42.0147	2700.82	43.9399	2808.82
44.0244	2807.53	41.0263	2662.61	42.1068	2703.44	44.0294	2810.97
44.1138	2809.89	41.1199	2665.51	42.2447	2707.34	44.1187	2813.12
44.2031	2812.23	41.2133	2668.37	42.3364	2709.92	44.208	2815.24
44.3368	2815.73	41.3066	2671.22	42.4281	2712.48	44.3417	2818.4
44.4258	2818.04	41.4463	2675.44	42.5196	2715.02	44.4307	2820.49
44.5147	2820.34	41.5392	2678.23	42.611	2717.54	44.5196	2822.57
44.6034	2822.63	41.632	2680.99	42.7022	2720.05	44.6084	2824.62
44.7364	2826.03	41.7246	2683.72	42.8389	2723.77	44.7414	2827.68
44.8249	2828.28	41.8172	2686.42	42.9298	2726.24	44.8299	2829.72
44.9134	2830.52	41.9095	2689.1	43.0207	2728.69	44.9183	2831.73
45.0016	2832.74	42.0018	2691.77	43.1114	2731.13	45.0066	2833.73
45.1339	2836.04	42.1399	2695.73	43.2019	2733.56	45.1388	2836.71
45.222	2838.22	42.2319	2698.34	43.3376	2737.18	45.2269	2838.67
45.3099	2840.38	42.3236	2700.94	43.4278	2739.59	45.3148	2840.62
45.4416	2843.6	42.4153	2703.51	43.518	2741.98	45.4027	2842.56
45.5293	2845.71	42.5068	2706.08	43.608	2744.37	45.5342	2845.45
45.6169	2847.82	42.6439	2709.88	43.7429	2747.96	45.6218	2847.36
45.7044	2849.91	42.7351	2712.4	43.8326	2750.33	45.7093	2849.26
45.8355	2853.01	42.8262	2714.91	43.9223	2752.7	45.8404	2852.09
45.9227	2855.06	42.9171	2717.4	44.0118	2755.06	45.9276	2853.95
46.0098	2857.08	43.008	2719.88	44.1012	2757.41	46.0147	2855.8
46.1404	2860.09	43.144	2723.57	44.2351	2760.92	46.1018	2857.64
46.2273	2862.08	43.2345	2726.02	44.3242	2763.24	46.2322	2860.38
46.3141	2864.05	43.3249	2728.46	44.4132	2765.57	46.319	2862.18
46.4008	2866.01	43.4152	2730.89	44.5022	2767.89	46.4057	2863.98
46.5307	2868.91	43.5054	2733.31	44.6353	2771.35	46.5356	2866.64
46.6172	2870.82	43.6405	2736.91	44.724	2773.63	46.6221	2868.4
46.7036	2872.71	43.7303	2739.29	44.8125	2775.91	46.7085	2870.15
46.8331	2875.52	43.8201	2741.67	44.9009	2778.19	46.8379	2872.75
46.9192	2877.38	43.9097	2744.04	45.0334	2781.59	46.9241	2874.47
47.0053	2879.22	44.044	2747.58	45.1215	2783.84	47.0102	2876.17
47.1343	2881.94	44.1334	2749.93	45.2096	2786.08	47.1391	2878.7
47.2202	2883.73	44.2226	2752.28	45.3415	2789.43	47.225	2880.37
47.3059	2885.49	44.3118	2754.61	45.4293	2791.66	47.3108	2882.02
47.4344	2888.09	44.4008	2756.94	45.517	2793.88	47.4393	2884.47
47.52	2889.81	44.5342	2760.41	45.6046	2796.08	47.5248	2886.09
47.6055	2891.49	44.6229	2762.73	45.7358	2799.37	47.6103	2887.7
47.7335	2893.99	44.7116	2765.04	45.8232	2801.55	47.7384	2890.06
47.8188	2895.63	44.8001	2767.35	45.9104	2803.72	47.8236	2891.61
47.904	2897.24	44.9327	2770.8	46.0412	2806.94	47.9088	2893.15
48.0316	2899.63	45.021	2773.09	46.1282	2809.07	48.0364	2895.42
48.1166	2901.2	45.1092	2775.38	46.2151	2811.2	48.1214	2896.92
48.2015	2902.76	45.2413	2778.8	46.3019	2813.3	48.2063	2898.4
48.3287	2905.06	45.3292	2781.07	46.432	2816.43	48.3335	2900.59
48.4134	2906.58	45.417	2783.33	46.5186	2818.49	48.4182	2902.02
48.5403	2908.82	45.5047	2785.58	46.6051	2820.54	48.5028	2903.44
48.6248	2910.29	45.6362	2788.95	46.7347	2823.59	48.6296	2905.53
48.7092	2911.75	45.7236	2791.19	46.821	2825.61	48.714	2906.91
48.8357	2913.91	45.811	2793.4	46.9072	2827.63	48.8405	2908.95
48.92	2915.33	45.9419	2796.72	47.0363	2830.62	48.9248	2910.28
49.0041	2916.74	46.029	2798.91	47.1223	2832.6	49.0089	2911.6
49.1302	2918.83	46.116	2801.08	47.2081	2834.56	49.135	2913.55
49.2142	2920.2	46.203	2803.25	47.3368	2837.47	49.219	2914.83
49.34	2922.24	46.3332	2806.47	47.4224	2839.39	49.3029	2916.1
49.4238	2923.59	46.4199	2808.6	47.508	2841.3	49.4286	2917.97
49.5075	2924.92	46.5065	2810.71	47.6362	2844.13	49.5123	2919.21
49.633	2926.92	46.6363	2813.85	47.7216	2846	49.6377	2921.03
49.7165	2928.24	46.7226	2815.93	47.8069	2847.86	49.7213	2922.22
49.8417	2930.19	46.8089	2818	47.9346	2850.63	49.8047	2923.4
49.925	2931.49	46.9382	2821.07	48.0197	2852.46	49.9298	2925.15
50.0083	2932.78	47.0243	2823.1	48.1047	2854.26	50.0131	2926.29
50.1331	2934.69	47.1102	2825.11	48.2321	2856.93	50.1379	2927.99
50.2163	2935.95	47.2391	2828.1	48.3169	2858.7	50.221	2929.1
50.3408	2937.83	47.3248	2830.07	48.4016	2860.45	50.3041	2930.2
50.4238	2939.07	47.4105	2832.02	48.5285	2863.05	50.4285	2931.83
50.5067	2940.29	47.5388	2834.93	48.613	2864.76	50.5114	2932.9
50.6309	2942.12	47.6243	2836.84	48.7396	2867.29	50.6356	2934.48
50.7136	2943.33	47.7097	2838.74	48.824	2868.96	50.7183	2935.51
50.8376	2945.12	47.8376	2841.55	48.9082	2870.61	50.801	2936.54
50.9201	2946.31	47.9228	2843.41	49.0344	2873.07	50.9248	2938.06
51.0026	2947.48	48.0078	2845.24	49.1185	2874.7	51.0073	2939.07
51.1262	2949.22	48.1353	2847.97	49.2025	2876.31	51.131	2940.55
51.2086	2950.37	48.2202	2849.76	49.3283	2878.69	51.2133	2941.53
51.332	2952.08	48.305	2851.54	49.4121	2880.26	51.3367	2942.98
51.4141	2953.21	48.4321	2854.16	49.5377	2882.61	51.4189	2943.93
51.5373	2954.88	48.5167	2855.89	49.6213	2884.16	51.501	2944.87
51.6193	2955.98	48.6012	2857.59	49.7049	2885.68	51.6241	2946.28
51.7013	2957.07	48.7278	2860.12	49.8301	2887.95	51.706	2947.2
51.8242	2958.69	48.8122	2861.78	49.9134	2889.44	51.8289	2948.56
51.906	2959.76	48.9385	2864.25	50.0384	2891.65	51.9107	2949.47
52.0286	2961.35	49.0227	2865.86	50.1216	2893.1	52.0333	2950.8
52.1103	2962.39	49.1067	2867.46	50.2047	2894.55	52.115	2951.68
52.2327	2963.94	49.2327	2869.82	50.3293	2896.7	52.2374	2952.98
52.3142	2964.96	49.3166	2871.37	50.4122	2898.12	52.3189	2953.84
52.4364	2966.47	49.4004	2872.91	50.5365	2900.23	52.4004	2954.7
52.5178	2967.47	49.526	2875.17	50.6193	2901.62	52.5225	2955.97
52.6398	2968.96	49.6096	2876.66	50.7021	2903.01	52.6039	2956.81
52.7211	2969.94	49.7349	2878.85	50.8261	2905.07	52.7258	2958.05
52.8023	2970.91	49.8184	2880.29	50.9086	2906.42	52.807	2958.88
52.924	2972.36	49.9018	2881.71	51.0324	2908.43	52.9287	2960.1
53.005	2973.31	50.0267	2883.8	51.1148	2909.76	53.0097	2960.9
53.1266	2974.73	50.1099	2885.18	51.2383	2911.72	53.1313	2962.1
53.2075	2975.67	50.2346	2887.2	51.3205	2913.02	53.2122	2962.89
53.3288	2977.05	50.3177	2888.53	51.4027	2914.3	53.3335	2964.07
53.4096	2977.97	50.4006	2889.84	51.5259	2916.2	53.4143	2964.85
53.5307	2979.33	50.525	2891.79	51.608	2917.44	53.5354	2966.01
53.6114	2980.24	50.6078	2893.07	51.7309	2919.3	53.6161	2966.77
53.7323	2981.57	50.7319	2894.96	51.8128	2920.51	53.737	2967.91
53.8129	2982.45	50.8145	2896.21	51.9355	2922.32	53.8176	2968.67
53.9336	2983.77	50.9384	2898.05	52.0173	2923.52	53.9383	2969.79
54.0141	2984.64	51.0208	2899.26	52.1398	2925.28	54.0187	2970.54
54.1346	2985.92	51.1033	2900.46	52.2214	2926.44	54.1393	2971.64
54.2149	2986.77	51.2268	2902.23	52.3029	2927.59	54.2196	2972.36
54.3353	2988.03	51.309	2903.4	52.4251	2929.29	54.34	2973.45
54.4155	2988.86	51.4323	2905.12	52.5065	2930.41	54.4202	2974.17
54.5357	2990.1	51.5144	2906.26	52.6285	2932.07	54.5003	2974.88
54.6158	2990.91	51.6375	2907.94	52.7098	2933.16	54.6205	2975.94
54.7358	2992.13	51.7195	2909.04	52.8316	2934.78	54.7005	2976.64
54.8158	2992.93	51.8013	2910.13	52.9128	2935.85	54.8205	2977.69
54.9357	2994.12	51.9241	2911.75	53.0344	2937.45	54.9004	2978.38
55.0155	2994.91	52.0058	2912.82	53.1153	2938.49	55.0202	2979.4
55.1352	2996.08	52.1284	2914.4	53.2368	2940.04	55.1	2980.08
55.215	2996.86	52.21	2915.45	53.3176	2941.07	55.2197	2981.08
55.3345	2998.01	52.3323	2916.99	53.4388	2942.58	55.3392	2982.08
55.4142	2998.77	52.4138	2918.02	53.5196	2943.58	55.4188	2982.73
55.5336	2999.91	52.5359	2919.54	53.6003	2944.56	55.5382	2983.71
55.6131	3000.66	52.6172	2920.53	53.7212	2946.03	55.6178	2984.35
55.7323	3001.78	52.7391	2922.01	53.8017	2946.99	55.737	2985.32
55.8118	3002.53	52.8203	2923	53.9225	2948.43	55.8164	2985.95
55.9308	3003.63	52.9014	2923.97	54.0029	2949.37	55.9355	2986.9
56.0102	3004.36	53.023	2925.41	54.1235	2950.78	56.0149	2987.53
56.1291	3005.45	53.104	2926.37	54.2039	2951.71	56.1338	2988.46
56.2083	3006.17	53.2254	2927.79	54.3242	2953.1	56.213	2989.08
56.3271	3007.23	53.3063	2928.73	54.4044	2954.01	56.3318	2989.99
56.4063	3007.94	53.4275	2930.11	54.5247	2955.36	56.4109	2990.6
56.5249	3008.99	53.5083	2931.02	54.6048	2956.25	56.5296	2991.5
56.6039	3009.7	53.6293	2932.39	54.7248	2957.59	56.6086	2992.1
56.7224	3010.73	53.7099	2933.28	54.8048	2958.46	56.7271	2992.99
56.8014	3011.41	53.8308	2934.61	54.9247	2959.76	56.8061	2993.58
56.9198	3012.42	53.9113	2935.49	55.0045	2960.62	56.9244	2994.46
57.038	3013.42	54.0319	2936.8	55.1243	2961.9	57.0033	2995.05
57.1168	3014.09	54.1123	2937.66	55.204	2962.74	57.1215	2995.93
57.235	3015.06	54.2328	2938.94	55.3236	2963.98	57.2003	2996.51
57.3137	3015.71	54.313	2939.79	55.4032	2964.81	57.3184	2997.37
57.4318	3016.67	54.4333	2941.04	55.5226	2966.03	57.4364	2998.23
57.5104	3017.31	54.5135	2941.87	55.6022	2966.83	57.5151	2998.8
57.6283	3018.25	54.6336	2943.11	55.7214	2968.02	57.633	2999.66
57.7068	3018.87	54.7136	2943.93	55.8008	2968.8	57.7115	3000.22
57.8246	3019.79	54.8336	2945.14	55.9199	2969.96	57.8293	3001.06
57.9031	3020.39	54.9135	2945.94	56.0389	2971.1	57.9078	3001.62
58.0207	3021.29	55.0333	2947.13	56.1182	2971.86	58.0254	3002.45
58.1383	3022.18	55.1131	2947.92	56.2371	2972.98	58.1038	3003
58.2167	3022.77	55.2327	2949.09	56.3162	2973.72	58.2213	3003.82
58.3341	3023.63	55.3124	2949.86	56.435	2974.82	58.3388	3004.62
58.4124	3024.2	55.4319	2951.01	56.514	2975.55	58.4171	3005.16
58.5297	3025.05	55.5115	2951.77	56.6326	2976.64	58.5344	3005.95
58.608	3025.6	55.6308	2952.91	56.7116	2977.36	58.6126	3006.47
58.7252	3026.42	55.7103	2953.66	56.83	2978.43	58.7299	3007.24
58.8033	3026.95	55.8294	2954.79	56.9089	2979.14	58.808	3007.75
58.9204	3027.75	55.9088	2955.54	57.0272	2980.19	58.9251	3008.51
59.0375	3028.53	56.0278	2956.65	57.1061	2980.89	59.0032	3009.01
59.1155	3029.05	56.1071	2957.39	57.2242	2981.93	59.1202	3009.75
59.2325	3029.8	56.226	2958.5	57.3029	2982.61	59.2372	3010.48
59.3104	3030.3	56.3052	2959.23	57.421	2983.64	59.3151	3010.97
59.4273	3031.03	56.4239	2960.33	57.5389	2984.65	59.432	3011.68
59.5052	3031.52	56.503	2961.06	57.6175	2985.33	59.5098	3012.15
59.6219	3032.23	56.6216	2962.16	57.7353	2986.33	59.6266	3012.84
59.7386	3032.93	56.7006	2962.88	57.8139	2987	59.7044	3013.3
59.8164	3033.39	56.819	2963.97	57.9316	2987.99	59.8211	3013.98
59.933	3034.06	56.9374	2965.06	58.01	2988.65	59.9377	3014.65
60.0107	3034.51	57.0162	2965.78	58.1276	2989.64	60.0154	3015.08
60.1272	3035.16	57.1344	2966.86	58.206	2990.29	60.1319	3015.73
60.2049	3035.59	57.2132	2967.57	58.3234	2991.26	60.2096	3016.17
60.3213	3036.23	57.3313	2968.64	58.4017	2991.9	60.326	3016.8
60.4377	3036.86	57.41	2969.36	58.5191	2992.86	60.4036	3017.22
60.5153	3037.27	57.5279	2970.43	58.6364	2993.81	60.52	3017.85
60.6316	3037.87	57.6065	2971.14	58.7145	2994.44	60.6362	3018.46
60.7091	3038.27	57.7244	2972.2	58.8317	2995.38	60.7137	3018.86
60.8253	3038.85	57.8029	2972.91	58.9098	2996	60.83	3019.46
60.9027	3039.24	57.9206	2973.96	59.0269	2996.92	60.9074	3019.85
61.0189	3039.8	58.0382	2975.01	59.1049	2997.53	61.0235	3020.44
61.1349	3040.36	58.1166	2975.7	59.2218	2998.45	61.1009	3020.83
61.2123	3040.72	58.2342	2976.74	59.3388	2999.36	61.217	3021.4
61.3283	3041.26	58.3125	2977.42	59.4167	2999.96	61.333	3021.97
61.4056	3041.61	58.4299	2978.44	59.5335	3000.85	61.4103	3022.35
61.5215	3042.13	58.5081	2979.12	59.6113	3001.45	61.5262	3022.9
61.6374	3042.63	58.6254	2980.13	59.728	3002.33	61.6035	3023.27
61.7147	3042.96	58.7036	2980.8	59.8058	3002.91	61.7194	3023.81
61.8305	3043.44	58.8208	2981.79	59.9224	3003.78	61.8352	3024.35
61.9077	3043.76	58.9379	2982.79	60.0001	3004.35	61.9124	3024.7
62.0234	3044.22	59.0159	2983.45	60.1167	3005.2	62.0281	3025.23
62.1006	3044.53	59.133	2984.43	60.2332	3006.05	62.1053	3025.57
62.2163	3044.98	59.2109	2985.08	60.3108	3006.6	62.221	3026.09
62.3319	3045.43	59.3279	2986.06	60.4271	3007.43	62.3366	3026.6
62.409	3045.72	59.4058	2986.7	60.5047	3007.97	62.4137	3026.94
62.5246	3046.14	59.5226	2987.67	60.621	3008.78	62.5293	3027.43
62.6016	3046.42	59.6004	2988.31	60.7373	3009.58	62.6063	3027.76
62.7171	3046.84	59.7172	2989.26	60.8147	3010.1	62.7219	3028.25
62.8327	3047.25	59.8338	2990.21	60.9309	3010.89	62.8374	3028.72
62.9096	3047.52	59.9116	2990.84	61.0083	3011.4	62.9143	3029.04
63.0251	3047.91	60.0281	2991.78	61.1244	3012.17	63.0298	3029.51
63.102	3048.17	60.1058	2992.39	61.2018	3012.66	63.1067	3029.82
63.2174	3048.55	60.2223	2993.32	61.3178	3013.4	63.2221	3030.28
63.3327	3048.92	60.3387	2994.23	61.4338	3014.14	63.3374	3030.74
63.4096	3049.17	60.4163	2994.84	61.5111	3014.62	63.4143	3031.04
63.5249	3049.52	60.5326	2995.74	61.627	3015.33	63.5296	3031.49
63.6018	3049.76	60.6102	2996.34	61.7042	3015.8	63.6065	3031.78
63.717	3050.11	60.7264	2997.24	61.82	3016.5	63.7218	3032.22
63.8323	3050.44	60.8039	2997.83	61.9358	3017.19	63.837	3032.65
63.9091	3050.67	60.9201	2998.7	62.013	3017.64	63.9138	3032.93
64.0243	3050.99	61.0362	2999.57	62.1287	3018.3	64.029	3033.36
64.101	3051.21	61.1136	3000.14	62.2058	3018.74	64.1058	3033.64
64.2162	3051.52	61.2296	3000.99	62.3215	3019.39	64.2209	3034.05
64.3313	3051.83	61.307	3001.56	62.4371	3020.03	64.336	3034.46
64.408	3052.04	61.423	3002.4	62.5142	3020.45	64.4128	3034.73
64.5231	3052.34	61.5003	3002.96	62.6297	3021.07	64.5279	3035.14
64.6382	3052.64	61.6162	3003.79	62.7067	3021.48	64.6046	3035.4
64.7149	3052.83	61.732	3004.61	62.8222	3022.08	64.7196	3035.8
64.8299	3053.12	61.8092	3005.15	62.9377	3022.68	64.8346	3036.19
64.9066	3053.31	61.925	3005.95	63.0147	3023.07	64.9113	3036.44
65.0216	3053.6	62.0022	3006.48	63.1301	3023.65	65.0263	3036.83
65.1365	3053.88	62.1179	3007.28	63.207	3024.03	65.103	3037.08
65.2132	3054.07	62.2336	3008.07	63.3223	3024.6	65.2179	3037.45
65.3281	3054.35	62.3107	3008.59	63.4377	3025.16	65.3329	3037.83
65.4048	3054.53	62.4263	3009.36	63.5145	3025.52	65.4095	3038.07
65.5197	3054.81	62.5034	3009.87	63.6298	3026.07	65.5244	3038.44
65.6346	3055.08	62.6189	3010.63	63.7067	3026.43	65.601	3038.68
65.7112	3055.25	62.7345	3011.39	63.8219	3026.97	65.7159	3039.04
65.8261	3055.52	62.8115	3011.89	63.9371	3027.5	65.8308	3039.39
65.9027	3055.69	62.9269	3012.63	64.0139	3027.85	65.9074	3039.63
66.0175	3055.95	63.0039	3013.13	64.1291	3028.37	66.0223	3039.97
66.1324	3056.21	63.1193	3013.86	64.2058	3028.71	66.1371	3040.31
66.2089	3056.38	63.2347	3014.58	64.3209	3029.22	66.2137	3040.54
66.3238	3056.63	63.3116	3015.06	64.4361	3029.72	66.3285	3040.87
66.4003	3056.8	63.4269	3015.78	64.5128	3030.06	66.4051	3041.1
66.5151	3057.04	63.5038	3016.26	64.6278	3030.55	66.5199	3041.43
66.6299	3057.29	63.6191	3016.97	64.7045	3030.88	66.6347	3041.76
66.7065	3057.45	63.7343	3017.67	64.8196	3031.37	66.7113	3041.98
66.8213	3057.7	63.8112	3018.14	64.9346	3031.85	66.826	3042.3
66.9361	3057.94	63.9264	3018.83	65.0113	3032.17	66.9026	3042.52
67.0126	3058.1	64.0032	3019.29	65.1262	3032.65	67.0174	3042.84
67.1274	3058.33	64.1183	3019.97	65.2029	3032.96	67.1322	3043.15
67.2039	3058.49	64.2335	3020.64	65.3178	3033.43	67.2087	3043.36
67.3187	3058.72	64.3102	3021.09	65.4328	3033.89	67.3235	3043.68
67.4335	3058.95	64.4253	3021.77	65.5094	3034.2	67.4382	3043.98
67.51	3059.1	64.502	3022.22	65.6243	3034.65	67.5148	3044.19
67.6248	3059.33	64.6171	3022.88	65.7009	3034.95	67.6295	3044.49
67.7013	3059.48	64.7322	3023.55	65.8158	3035.4	67.7061	3044.69
67.816	3059.71	64.8089	3023.99	65.9306	3035.84	67.8208	3044.99
67.9308	3059.93	64.9239	3024.64	66.0072	3036.13	67.9356	3045.29
68.0073	3060.07	65.0005	3025.07	66.1221	3036.57	68.0121	3045.49
68.1221	3060.29	65.1155	3025.73	66.2369	3037	68.1269	3045.78
68.2369	3060.51	65.2305	3026.37	66.3135	3037.28	68.2034	3045.97
68.3134	3060.65	65.3071	3026.8	66.4283	3037.71	68.3182	3046.27
68.4282	3060.86	65.422	3027.45	66.5049	3037.99	68.433	3046.55
68.5047	3061	65.537	3028.09	66.6197	3038.4	68.5095	3046.75
68.6195	3061.21	65.6136	3028.51	66.7345	3038.81	68.6243	3047.03
68.7343	3061.42	65.7285	3029.15	66.811	3039.08	68.7008	3047.22
68.8108	3061.55	65.8051	3029.56	66.9258	3039.48	68.8156	3047.5
68.9256	3061.75	65.92	3030.19	67.0023	3039.75	68.9305	3047.78
69.0022	3061.89	66.0348	3030.81	67.1171	3040.14	69.007	3047.97
69.117	3062.09	66.1114	3031.23	67.2319	3040.54	69.1218	3048.25
69.2318	3062.28	66.2262	3031.85	67.3084	3040.8	69.2367	3048.52
69.3084	3062.41	66.3028	3032.26	67.4232	3041.2	69.3132	3048.7
69.4232	3062.61	66.4176	3032.86	67.538	3041.59	69.4281	3048.98
69.5381	3062.8	66.5324	3033.46	67.6145	3041.84	69.5046	3049.16
69.6147	3062.92	66.609	3033.87	67.7293	3042.23	69.6195	3049.43
69.7296	3063.11	66.7238	3034.46	67.8058	3042.49	69.7344	3049.69
69.8061	3063.24	66.8003	3034.86	67.9206	3042.87	69.811	3049.87
69.921	3063.42	66.9151	3035.45	68.0353	3043.25	69.9259	3050.13
70.036	3063.6	67.0299	3036.04	68.1119	3043.5	70.0025	3050.3
70.1126	3063.72	67.1064	3036.43	68.2266	3043.87	70.1174	3050.56
70.2275	3063.9	67.2212	3037.01	68.3032	3044.12	70.2324	3050.81
70.3042	3064.02	67.336	3037.59	68.418	3044.48	70.309	3050.97
70.4191	3064.19	67.4125	3037.98	68.5327	3044.85	70.424	3051.22
70.5341	3064.37	67.5273	3038.55	68.6093	3045.09	70.5006	3051.38
70.6108	3064.48	67.6038	3038.93	68.7241	3045.45	70.6156	3051.62
70.7258	3064.65	67.7186	3039.5	68.8006	3045.69	70.7307	3051.86
70.8025	3064.76	67.8334	3040.07	68.9154	3046.05	70.8073	3052.02
70.9175	3064.93	67.9099	3040.44	69.0302	3046.41	70.9224	3052.26
71.0326	3065.09	68.0246	3041.01	69.1068	3046.64	71.0375	3052.49
71.1093	3065.2	68.1012	3041.38	69.2216	3047	71.1142	3052.64
71.2244	3065.36	68.216	3041.93	69.3365	3047.35	71.2293	3052.87
71.3012	3065.47	68.3307	3042.48	69.413	3047.58	71.3061	3053.02
71.4163	3065.62	68.4073	3042.84	69.5279	3047.92	71.4212	3053.24
71.5315	3065.78	68.522	3043.38	69.6045	3048.15	71.5364	3053.47
71.6083	3065.88	68.6368	3043.91	69.7194	3048.49	71.6132	3053.61
71.7235	3066.04	68.7134	3044.26	69.8342	3048.82	71.7284	3053.83
71.8003	3066.14	68.8282	3044.79	69.9108	3049.04	71.8052	3053.98
71.9156	3066.29	68.9047	3045.14	70.0258	3049.38	71.9205	3054.19
72.0308	3066.43	69.0195	3045.66	70.1024	3049.6	72.0358	3054.41
72.1077	3066.53	69.1344	3046.17	70.2173	3049.93	72.1126	3054.55
72.223	3066.68	69.2109	3046.51	70.3323	3050.26	72.228	3054.76
72.3384	3066.82	69.3258	3047.01	70.4089	3050.48	72.3049	3054.89
72.4153	3066.91	69.4023	3047.35	70.5239	3050.81	72.4202	3055.1
72.5307	3067.05	69.5172	3047.84	70.6006	3051.03	72.5357	3055.3
72.6077	3067.15	69.6321	3048.34	70.7156	3051.35	72.6126	3055.44
72.7231	3067.28	69.7086	3048.66	70.8306	3051.67	72.7281	3055.63
72.8001	3067.38	69.8235	3049.15	70.9073	3051.88	72.8051	3055.77
72.9156	3067.51	69.9001	3049.47	71.0224	3052.2	72.9206	3055.96
73.0312	3067.65	70.0151	3049.94	71.1375	3052.52	73.0361	3056.16
73.1082	3067.73	70.13	3050.41	71.2142	3052.73	73.1132	3056.28
73.2238	3067.86	70.2066	3050.72	71.3294	3053.04	73.2288	3056.47
73.3009	3067.95	70.3216	3051.17	71.4061	3053.25	73.3059	3056.6
73.4166	3068.08	70.4365	3051.61	71.5213	3053.56	73.4216	3056.79
73.5323	3068.21	70.5132	3051.9	71.6365	3053.87	73.5373	3056.97
73.6095	3068.29	70.6282	3052.33	71.7133	3054.07	73.6144	3057.09
73.7252	3068.42	70.7049	3052.61	71.8285	3054.38	73.7302	3057.27
73.8024	3068.5	70.8199	3053.02	71.9054	3054.58	73.8074	3057.39
73.9183	3068.62	70.935	3053.41	72.0207	3054.88	73.9232	3057.57
74.0341	3068.75	71.0117	3053.67	72.136	3055.18	74.0005	3057.69
74.1114	3068.83	71.1268	3054.06	72.2129	3055.38	74.1164	3057.86
74.2273	3068.94	71.2035	3054.31	72.3282	3055.68	74.2323	3058.03
74.3047	3069.02	71.3186	3054.68	72.4051	3055.87	74.3097	3058.15
74.4207	3069.14	71.4338	3055.04	72.5205	3056.17	74.4257	3058.32
74.5367	3069.26	71.5106	3055.28	72.636	3056.45	74.5031	3058.43
74.6141	3069.33	71.6258	3055.63	72.713	3056.64	74.6191	3058.59
74.7302	3069.45	71.7026	3055.86	72.8285	3056.92	74.7353	3058.76
74.8077	3069.52	71.8178	3056.21	72.9055	3057.1	74.8127	3058.87
74.9239	3069.63	71.9331	3056.55	73.021	3057.37	74.9289	3059.03
75.0014	3069.71	72.0099	3056.77	73.1366	3057.64	75.0064	3059.13
75.1177	3069.82	72.1252	3057.1	73.2137	3057.81	75.1227	3059.29
75.234	3069.92	72.2021	3057.32	73.3293	3058.07	75.2003	3059.39
75.3116	3069.99	72.3175	3057.64	73.4064	3058.24	75.3166	3059.55
75.428	3070.1	72.4329	3057.96	73.5221	3058.49	75.4331	3059.71
75.5057	3070.17	72.5098	3058.17	73.6379	3058.74	75.5107	3059.81
75.6222	3070.27	72.6252	3058.48	73.715	3058.9	75.6272	3059.96
75.7387	3070.37	72.7022	3058.69	73.8308	3059.15	75.7049	3060.06
75.8164	3070.44	72.8177	3058.99	73.9081	3059.31	75.8215	3060.21
75.9331	3070.54	72.9332	3059.29	74.0239	3059.55	75.9381	3060.35
76.0109	3070.6	73.0102	3059.48	74.1012	3059.7	76.0159	3060.45
76.1276	3070.69	73.1258	3059.77	74.2172	3059.94	76.1327	3060.59
76.2054	3070.76	73.2029	3059.97	74.3331	3060.17	76.2105	3060.69
76.3222	3070.85	73.3185	3060.25	74.4105	3060.32	76.3273	3060.83
76.4002	3070.91	73.4342	3060.53	74.5265	3060.54	76.4052	3060.93
76.5171	3071	73.5113	3060.72	74.6039	3060.69	76.5222	3061.06
76.6341	3071.09	73.6271	3060.99	74.7201	3060.91	76.6001	3061.16
76.7121	3071.14	73.7043	3061.17	74.8362	3061.13	76.7172	3061.29
76.8291	3071.23	73.8201	3061.44	74.9137	3061.27	76.8342	3061.43
76.9072	3071.29	73.9359	3061.7	75.0299	3061.49	76.9123	3061.52
77.0244	3071.37	74.0131	3061.87	75.1075	3061.63	77.0295	3061.65
77.1025	3071.43	74.1291	3062.13	75.2238	3061.83	77.1077	3061.73
77.2198	3071.51	74.2064	3062.29	75.3014	3061.97	77.2249	3061.86
77.3371	3071.59	74.3223	3062.54	75.4178	3062.17	77.3032	3061.95
77.4154	3071.64	74.4383	3062.78	75.5343	3062.37	77.4205	3062.08
77.5328	3071.72	74.5157	3062.94	75.6119	3062.5	77.538	3062.2
77.6112	3071.77	74.6318	3063.18	75.7285	3062.69	77.6163	3062.28
77.7287	3071.85	74.7092	3063.33	75.8062	3062.82	77.7339	3062.41
77.8071	3071.9	74.8254	3063.56	75.9228	3063	77.8123	3062.49
77.9248	3071.98	74.9029	3063.71	76.0006	3063.13	77.9299	3062.61
78.0032	3072.03	75.0191	3063.93	76.1174	3063.31	78.0084	3062.69
78.121	3072.1	75.1354	3064.14	76.2341	3063.49	78.1262	3062.81
78.2388	3072.17	75.213	3064.28	76.312	3063.61	78.2048	3062.89
78.3175	3072.22	75.3294	3064.49	76.4289	3063.78	78.3226	3063
78.4354	3072.29	75.407	3064.63	76.5069	3063.9	78.4013	3063.08
78.5141	3072.34	75.5234	3064.83	76.6238	3064.07	78.5193	3063.19
78.6322	3072.41	75.6011	3064.96	76.7018	3064.18	78.6374	3063.3
78.7109	3072.45	75.7176	3065.16	76.8189	3064.35	78.7161	3063.38
78.8291	3072.52	75.8342	3065.34	76.936	3064.51	78.8343	3063.49
78.9079	3072.57	75.912	3065.47	77.0142	3064.62	78.9132	3063.56
79.0263	3072.63	76.0287	3065.65	77.1314	3064.78	79.0315	3063.67
79.1052	3072.68	76.1065	3065.78	77.2096	3064.88	79.1104	3063.74
79.2236	3072.74	76.2233	3065.95	77.3269	3065.04	79.2289	3063.84
79.3026	3072.78	76.3012	3066.07	77.4052	3065.14	79.3079	3063.92
79.4212	3072.84	76.418	3066.24	77.5226	3065.29	79.4265	3064.02
79.5003	3072.88	76.5349	3066.41	77.6009	3065.39	79.5055	3064.09
79.619	3072.94	76.6129	3066.52	77.7185	3065.54	79.6243	3064.19
79.7378	3072.99	76.7299	3066.69	77.8361	3065.69	79.7034	3064.26
79.817	3073.03	76.808	3066.79	77.9145	3065.78	79.8223	3064.36
79.9359	3073.09	76.9251	3066.95	78.0322	3065.92	79.9016	3064.43
80.0153	3073.12	77.0032	3067.05	78.1108	3066.02	80.0205	3064.53
80.1343	3073.17	77.1205	3067.21	78.2286	3066.16	80.1396	3064.63
80.2137	3073.21	77.2377	3067.36	78.3072	3066.25	80.219	3064.69
80.3329	3073.26	77.316	3067.45	78.4251	3066.39	80.3382	3064.79
80.4124	3073.3	77.4334	3067.6	78.5038	3066.48	80.4177	3064.86
80.5318	3073.35	77.5116	3067.69	78.6219	3066.61	80.537	3064.96
80.6114	3073.39	77.6291	3067.83	78.7006	3066.7	80.6167	3065.02
80.7308	3073.44	77.7075	3067.92	78.8188	3066.82	80.7361	3065.12
80.8105	3073.47	77.8251	3068.06	78.9371	3066.95	80.8158	3065.18
80.9301	3073.53	77.9035	3068.15	79.016	3067.04	80.9355	3065.28
81.01	3073.56	78.0213	3068.28	79.1344	3067.16	81.0153	3065.35
81.1297	3073.61	78.139	3068.41	79.2134	3067.24	81.1351	3065.44
81.2096	3073.64	78.2176	3068.49	79.3319	3067.37	81.215	3065.51
81.3295	3073.7	78.3355	3068.62	79.4109	3067.45	81.3349	3065.6
81.4095	3073.73	78.4142	3068.7	79.5296	3067.57	81.4149	3065.67
81.5296	3073.78	78.5322	3068.82	79.6087	3067.65	81.535	3065.76
81.6097	3073.81	78.6109	3068.9	79.7275	3067.77	81.6151	3065.83
81.7299	3073.86	78.729	3069.02	79.8067	3067.85	81.7353	3065.92
81.8101	3073.89	78.8078	3069.09	79.9256	3067.96	81.8155	3065.99
81.9305	3073.94	78.9261	3069.21	80.0049	3068.04	81.9359	3066.09
82.0109	3073.97	79.005	3069.28	80.124	3068.15	82.0162	3066.15
82.1314	3074.02	79.1233	3069.4	80.2034	3068.23	82.1368	3066.25
82.2118	3074.05	79.2023	3069.47	80.3226	3068.34	82.2172	3066.31
82.3325	3074.1	79.3208	3069.58	80.4021	3068.41	82.3379	3066.41
82.4131	3074.13	79.4394	3069.69	80.5214	3068.52	82.4185	3066.47
82.534	3074.18	79.5185	3069.76	80.601	3068.6	82.5394	3066.57
82.6146	3074.21	79.6372	3069.86	80.7205	3068.71	82.62	3066.63
82.7356	3074.25	79.7164	3069.93	80.8002	3068.78	82.7007	3066.69
82.8164	3074.28	79.8353	3070.03	80.9198	3068.89	82.8218	3066.79
82.9376	3074.32	79.9145	3070.1	81.0395	3068.99	82.9026	3066.85
83.0185	3074.35	80.0335	3070.2	81.1194	3069.06	83.0239	3066.95
83.1399	3074.4	80.1129	3070.26	81.2392	3069.17	83.1049	3067.01
83.2209	3074.43	80.232	3070.36	81.3192	3069.24	83.2263	3067.11
83.3019	3074.45	80.3115	3070.42	81.4392	3069.34	83.3074	3067.17
83.4236	3074.5	80.4307	3070.51	81.5192	3069.41	83.429	3067.27
83.5047	3074.52	80.5103	3070.57	81.6394	3069.52	83.5102	3067.33
83.6265	3074.57	80.6297	3070.66	81.7196	3069.58	83.632	3067.43
83.7078	3074.59	80.7094	3070.72	81.8399	3069.69	83.7133	3067.49
83.8298	3074.63	80.8289	3070.81	81.9202	3069.76	83.8353	3067.59
83.9112	3074.66	80.9086	3070.87	82.0005	3069.82	83.9167	3067.65
84.0334	3074.7	81.0283	3070.96	82.121	3069.93	84.0389	3067.75
84.115	3074.72	81.1082	3071.01	82.2014	3070	84.1205	3067.81
84.2373	3074.76	81.228	3071.1	82.3221	3070.1	84.2021	3067.88
84.319	3074.79	81.308	3071.15	82.4027	3070.16	84.3245	3067.97
84.4007	3074.81	81.428	3071.23	82.5235	3070.27	84.4062	3068.04
84.5233	3074.85	81.508	3071.28	82.6042	3070.33	84.5289	3068.13
84.6052	3074.88	81.6282	3071.36	82.7252	3070.44	84.6107	3068.2
84.728	3074.91	81.7083	3071.42	82.806	3070.5	84.7336	3068.3
84.81	3074.94	81.8287	3071.49	82.9272	3070.61	84.8156	3068.36
84.933	3074.97	81.9089	3071.54	83.008	3070.67	84.9386	3068.46
85.0151	3075	82.0294	3071.62	83.1294	3070.78	85.0207	3068.52
85.1384	3075.03	82.1098	3071.67	83.2104	3070.85	85.1029	3068.58
85.2206	3075.05	82.2304	3071.74	83.332	3070.95	85.2262	3068.68
85.3029	3075.07	82.3109	3071.79	83.4131	3071.02	85.3085	3068.74
85.4264	3075.11	82.4317	3071.86	83.5348	3071.12	85.432	3068.84
85.5089	3075.13	82.5123	3071.91	83.6161	3071.19	85.5145	3068.9
85.6326	3075.16	82.6332	3071.98	83.738	3071.29	85.6382	3069
85.7152	3075.18	82.7139	3072.02	83.8193	3071.36	85.7208	3069.06
85.8391	3075.22	82.8351	3072.09	83.9007	3071.43	85.8034	3069.13
85.9218	3075.24	82.9159	3072.14	84.0229	3071.53	85.9275	3069.22
86.0046	3075.26	83.0372	3072.2	84.1044	3071.6	86.0102	3069.29
86.1288	3075.29	83.1181	3072.25	84.2268	3071.71	86.1345	3069.38
86.2118	3075.31	83.2396	3072.31	84.3085	3071.77	86.2174	3069.45
86.3362	3075.34	83.3207	3072.36	84.431	3071.88	86.3004	3069.51
86.4193	3075.36	83.4018	3072.4	84.5128	3071.95	86.425	3069.61
86.5024	3075.38	83.5235	3072.46	84.6356	3072.05	86.5081	3069.67
86.6272	3075.41	83.6047	3072.5	84.7175	3072.12	86.6329	3069.77
86.7105	3075.43	83.7266	3072.57	84.8404	3072.22	86.7161	3069.83
86.8355	3075.46	83.808	3072.61	84.9225	3072.28	86.8412	3069.93
86.9189	3075.47	83.9301	3072.67	85.0046	3072.35	86.9246	3069.99
87.0024	3075.49	84.0115	3072.71	85.1278	3072.45	87.0081	3070.05
87.1277	3075.52	84.1338	3072.76	85.21	3072.51	87.1334	3070.15
87.2113	3075.54	84.2154	3072.8	85.3335	3072.61	87.2171	3070.21
87.3369	3075.57	84.3379	3072.86	85.4159	3072.67	87.3008	3070.27
87.4207	3075.58	84.4196	3072.89	85.5395	3072.77	87.4264	3070.37
87.5045	3075.6	84.5014	3072.93	85.622	3072.83	87.5103	3070.43
87.6304	3075.63	84.6241	3072.98	85.7046	3072.89	87.6362	3070.53
87.7144	3075.64	84.706	3073.02	85.8285	3072.98	87.7202	3070.59
87.8406	3075.67	84.829	3073.07	85.9112	3073.04	87.8043	3070.65
87.9247	3075.68	84.911	3073.11	86.0354	3073.13	87.9305	3070.74
88.009	3075.7	85.0342	3073.16	86.1182	3073.18	88.0148	3070.81
88.1355	3075.72	85.1163	3073.2	86.2011	3073.24	88.1412	3070.9
88.2198	3075.74	85.2397	3073.24	86.3256	3073.32	88.2257	3070.96
88.3043	3075.76	85.322	3073.28	86.4086	3073.37	88.3101	3071.02
88.4312	3075.78	85.4043	3073.31	86.5333	3073.45	88.437	3071.11
88.5158	3075.79	85.528	3073.36	86.6165	3073.5	88.5216	3071.18
88.6005	3075.81	85.6105	3073.39	86.7414	3073.58	88.6063	3071.24
88.7277	3075.83	85.7343	3073.44	86.8248	3073.63	88.7335	3071.33
88.8126	3075.84	85.817	3073.47	86.9082	3073.68	88.8184	3071.39
88.94	3075.86	85.941	3073.52	87.0334	3073.75	88.9034	3071.45
89.025	3075.87	86.0238	3073.55	87.117	3073.79	89.0309	3071.54
89.1102	3075.89	86.1067	3073.58	87.2006	3073.84	89.116	3071.6
89.238	3075.91	86.231	3073.62	87.3262	3073.91	89.2012	3071.66
89.3233	3075.92	86.314	3073.65	87.41	3073.95	89.3292	3071.75
89.4086	3075.93	86.4386	3073.7	87.5357	3074.02	89.4145	3071.81
89.5368	3075.95	86.5217	3073.73	87.6197	3074.06	89.5427	3071.89
89.6223	3075.96	86.6049	3073.76	87.7037	3074.1	89.6283	3071.95
89.708	3075.97	86.7298	3073.8	87.8298	3074.16	89.7139	3072.01
89.8365	3075.99	86.8131	3073.83	87.914	3074.2	89.8425	3072.09
89.9223	3076	86.9383	3073.87	88.0404	3074.26	89.9283	3072.15
90.0082	3076.01	87.0217	3073.9	88.1247	3074.3	90.0142	3072.2
90.1372	3076.03	87.1053	3073.93	88.2091	3074.34	90.1001	3072.26
90.2232	3076.04	87.2308	3073.98	88.3358	3074.4	90.2292	3072.34
90.3094	3076.05	87.3145	3074.01	88.4204	3074.44	90.3153	3072.4
90.4387	3076.07	87.4401	3074.05	88.505	3074.48	90.4016	3072.45
90.525	3076.08	87.524	3074.08	88.6321	3074.53	90.531	3072.54
90.6114	3076.09	87.608	3074.11	88.7169	3074.57	90.6174	3072.59
90.7412	3076.1	87.734	3074.15	88.8017	3074.61	90.7039	3072.64
90.8278	3076.11	87.8181	3074.18	88.9292	3074.66	90.8338	3072.72
90.9145	3076.12	87.9022	3074.21	89.0142	3074.7	90.9205	3072.78
91.0012	3076.13	88.0286	3074.26	89.1419	3074.75	91.0072	3072.83
91.1315	3076.15	88.1129	3074.29	89.2271	3074.78	91.1375	3072.91
91.2184	3076.15	88.2395	3074.33	89.3124	3074.81	91.2245	3072.96
91.3055	3076.16	88.324	3074.36	89.4404	3074.86	91.3115	3073.01
91.4361	3076.18	88.4085	3074.38	89.5259	3074.9	91.4422	3073.08
91.5234	3076.19	88.5355	3074.43	89.6115	3074.93	91.5295	3073.13
91.6107	3076.2	88.6202	3074.46	89.7399	3074.98	91.6168	3073.18
91.7418	3076.21	88.705	3074.48	89.8256	3075.01	91.7042	3073.23
91.8293	3076.22	88.8323	3074.53	89.9114	3075.04	91.8354	3073.3
91.9169	3076.23	88.9173	3074.55	90.0402	3075.08	91.9231	3073.35
92.0046	3076.23	89.0023	3074.58	90.1262	3075.11	92.0108	3073.4
92.1363	3076.25	89.13	3074.62	90.2123	3075.14	92.1424	3073.46
92.2242	3076.25	89.2152	3074.65	90.3415	3075.19	92.2303	3073.51
92.3122	3076.26	89.3005	3074.68	90.4277	3075.21	92.3183	3073.56
92.4002	3076.27	89.4285	3074.72	90.5141	3075.24	92.4064	3073.6
92.5325	3076.28	89.514	3074.75	90.6005	3075.27	92.5387	3073.67
92.6208	3076.29	89.6423	3074.79	90.7302	3075.31	92.6269	3073.71
92.7091	3076.3	89.7279	3074.82	90.8168	3075.33	92.7153	3073.75
92.8418	3076.31	89.8136	3074.85	90.9035	3075.36	92.8038	3073.8
92.9304	3076.31	89.9423	3074.89	91.0336	3075.4	92.9366	3073.86
93.0191	3076.32	90.0282	3074.91	91.1205	3075.42	93.0253	3073.9
93.1078	3076.33	90.1142	3074.94	91.2074	3075.45	93.1141	3073.94
93.2411	3076.34	90.2002	3074.97	91.338	3075.48	93.2029	3073.98
93.3301	3076.34	90.3294	3075.01	91.4251	3075.5	93.3364	3074.04
93.4192	3076.35	90.4157	3075.03	91.5123	3075.53	93.4255	3074.08
93.5084	3076.36	90.502	3075.06	91.6433	3075.56	93.5146	3074.12
93.6423	3076.37	90.6316	3075.09	91.7307	3075.58	93.6039	3074.16
93.7317	3076.37	90.7181	3075.12	91.8183	3075.6	93.738	3074.21
93.8212	3076.38	90.8047	3075.14	91.9058	3075.62	93.8275	3074.25
93.9107	3076.39	90.9347	3075.18	92.0374	3075.65	93.9171	3074.28
94.0004	3076.39	91.0215	3075.21	92.1252	3075.67	94.0067	3074.32
94.1351	3076.4	91.1083	3075.23	92.2131	3075.69	94.1414	3074.37
94.225	3076.41	91.2387	3075.26	92.301	3075.71	94.2313	3074.4
94.315	3076.41	91.3258	3075.29	92.4331	3075.74	94.3213	3074.44
94.4051	3076.42	91.4129	3075.31	92.5213	3075.76	94.4115	3074.47
94.5404	3076.42	91.5001	3075.33	92.6096	3075.78	94.5016	3074.5
94.6308	3076.43	91.6311	3075.37	92.7421	3075.8	94.6371	3074.55
94.7212	3076.44	91.7185	3075.39	92.8306	3075.82	94.7276	3074.58
94.8117	3076.44	91.806	3075.41	92.9192	3075.84	94.8181	3074.61
94.9023	3076.45	91.9374	3075.44	93.0079	3075.85	94.9088	3074.64
95.0385	3076.45	92.0251	3075.46	93.141	3075.88	95.0449	3074.69
95.1294	3076.46	92.1129	3075.48	93.2299	3075.9	95.1358	3074.72
95.2203	3076.46	92.2008	3075.5	93.3189	3075.91	95.2268	3074.74
95.3114	3076.47	92.3327	3075.53	93.408	3075.93	95.3179	3074.77
95.4026	3076.47	92.4208	3075.55	93.5417	3075.95	95.409	3074.8
95.5395	3076.48	92.509	3075.57	93.631	3075.96	95.5003	3074.83
95.631	3076.48	92.6414	3075.6	93.7204	3075.98	95.6375	3074.87
95.7225	3076.49	92.7298	3075.62	93.8099	3075.99	95.729	3074.9
95.8141	3076.49	92.8183	3075.64	93.9442	3076.02	95.8207	3074.93
95.9059	3076.49	92.9068	3075.66	94.034	3076.03	95.9124	3074.95
96.0437	3076.5	93.0398	3075.69	94.1238	3076.04	96.0043	3074.98
96.1357	3076.5	93.1286	3075.7	94.2137	3076.06	96.1422	3075.02
96.2278	3076.51	93.2175	3075.72	94.3037	3076.07	96.2344	3075.05
96.32	3076.51	93.3065	3075.74	94.4388	3076.09	96.3266	3075.07
96.4124	3076.51	93.4401	3075.77	94.529	3076.1	96.4189	3075.1
96.5048	3076.52	93.5293	3075.78	94.6194	3076.12	96.5114	3075.12
96.6436	3076.52	93.6185	3075.8	94.7098	3076.13	96.6039	3075.15
96.7363	3076.52	93.7079	3075.82	94.8003	3076.14	96.7429	3075.19
96.8291	3076.53	93.8421	3075.84	94.9363	3076.16	96.8358	3075.21
96.9221	3076.53	93.9317	3075.86	95.0271	3076.17	96.9287	3075.24
97.0151	3076.53	94.0214	3075.87	95.1179	3076.18	97.0217	3075.26
97.1082	3076.54	94.1112	3075.89	95.2089	3076.2	97.1149	3075.29
97.2015	3076.54	94.2011	3075.9	95.3455	3076.21	97.2081	3075.31
97.3416	3076.54	94.3361	3075.92	95.4367	3076.22	97.3015	3075.34
97.4351	3076.54	94.4262	3075.94	95.5281	3076.23	97.4418	3075.38
97.5288	3076.55	94.5164	3075.95	95.6195	3076.25	97.5354	3075.4
97.6225	3076.55	94.6068	3075.97	95.711	3076.26	97.6292	3075.42
97.7164	3076.55	94.7424	3075.99	95.8026	3076.27	97.7231	3075.45
97.8104	3076.55	94.8329	3076	95.9403	3076.28	97.8171	3075.47
97.9045	3076.56	94.9236	3076.02	96.0322	3076.29	97.9112	3075.49
98.0459	3076.56	95.0144	3076.03	96.1242	3076.3	98.0055	3075.52
98.1403	3076.56	95.1052	3076.05	96.2163	3076.31	98.147	3075.55
98.2348	3076.56	95.2417	3076.07	96.3085	3076.32	98.2416	3075.57
98.3294	3076.57	95.3328	3076.08	96.4008	3076.33	98.3362	3075.59
98.4242	3076.57	95.424	3076.09	96.5394	3076.34	98.431	3075.61
98.5191	3076.57	95.5153	3076.1	96.632	3076.35	98.5259	3075.64
98.6141	3076.57	95.6067	3076.12	96.7247	3076.36	98.6209	3075.66
98.7092	3076.58	95.744	3076.14	96.8175	3076.37	98.716	3075.68
98.8044	3076.58	95.8357	3076.15	96.9104	3076.38	98.8113	3075.7
98.9475	3076.58	95.9274	3076.16	97.0034	3076.38	98.9066	3075.71
99.043	3076.58	96.0193	3076.17	97.1432	3076.39	99.0021	3075.73
99.1387	3076.58	96.1113	3076.18	97.2365	3076.4	99.1456	3075.76
99.2345	3076.59	96.2034	3076.19	97.3299	3076.41	99.2414	3075.78
99.3304	3076.59	96.3417	3076.21	97.4234	3076.42	99.3373	3075.8
99.4265	3076.59	96.434	3076.22	97.517	3076.42	99.4334	3075.81
99.5226	3076.59	96.5265	3076.23	97.6108	3076.43	99.5296	3075.83
99.6189	3076.59	96.6191	3076.24	97.7047	3076.44	99.6259	3075.85
99.7154	3076.59	96.7117	3076.25	97.8457	3076.45	99.7223	3075.86
99.8119	3076.6	96.8045	3076.26	97.9398	3076.45	99.8189	3075.88
99.9086	3076.6	96.9439	3076.28	98.0341	3076.46	99.9156	3075.9
100.005	3076.6	97.037	3076.29	98.1285	3076.47	100.012	3075.91
100.102	3076.6	97.1301	3076.3	98.223	3076.47	100.109	3075.93
100.248	3076.6	97.2234	3076.31	98.3176	3076.48	100.206	3075.94
100.345	3076.61	97.3168	3076.32	98.4124	3076.48	100.304	3075.96
100.443	3076.61	97.4103	3076.33	98.5072	3076.49	100.401	3075.98
100.54	3076.61	97.504	3076.34	98.6022	3076.5	100.547	3076
100.638	3076.61	97.6446	3076.35	98.7449	3076.5	100.645	3076.01
100.736	3076.61	97.7385	3076.36	98.8402	3076.51	100.743	3076.03
100.834	3076.61	97.8325	3076.37	98.9356	3076.51	100.841	3076.04
100.932	3076.61	97.9266	3076.37	99.0311	3076.52	100.939	3076.06
101.03	3076.62	98.0209	3076.38	99.1268	3076.52	101.037	3076.07
101.128	3076.62	98.1153	3076.39	99.2226	3076.53	101.135	3076.09
101.227	3076.62	98.2098	3076.4	99.3185	3076.53	101.234	3076.1
101.325	3076.62	98.3044	3076.41	99.4145	3076.54	101.333	3076.12
101.424	3076.62	98.4465	3076.42	99.5107	3076.54	101.431	3076.13
101.523	3076.62	98.5414	3076.43	99.6069	3076.54	101.53	3076.15
101.622	3076.62	98.6364	3076.43	99.7034	3076.55	101.629	3076.16
101.721	3076.62	98.7316	3076.44	99.8482	3076.55	101.729	3076.17
101.821	3076.63	98.8268	3076.45	99.9449	3076.56	101.828	3076.19
101.92	3076.63	98.9223	3076.46	100.042	3076.56	101.927	3076.2
102.02	3076.63	99.0178	3076.46	100.139	3076.56	102.027	3076.21
102.12	3076.63	99.1134	3076.47	100.236	3076.57	102.127	3076.23
102.22	3076.63	99.2092	3076.47	100.333	3076.57	102.227	3076.24
102.32	3076.63	99.305	3076.48	100.431	3076.57	102.327	3076.25
102.42	3076.63	99.4011	3076.49	100.528	3076.58	102.427	3076.27
102.52	3076.63	99.5453	3076.49	100.626	3076.58	102.528	3076.28
102.621	3076.63	99.6416	3076.5	100.724	3076.58	102.628	3076.29
102.721	3076.63	99.7381	3076.51	100.822	3076.58	102.729	3076.3
102.822	3076.64	99.8347	3076.51	100.92	3076.59	102.83	3076.32
102.923	3076.64	99.9314	3076.52	101.018	3076.59	102.931	3076.33
103.024	3076.64	100.028	3076.52	101.116	3076.59	103.032	3076.34
103.126	3076.64	100.125	3076.53	101.215	3076.59	103.133	3076.35
103.227	3076.64	100.222	3076.53	101.313	3076.6	103.234	3076.36
103.329	3076.64	100.32	3076.54	101.412	3076.6	103.336	3076.37
103.43	3076.64	100.417	3076.54	101.511	3076.6	103.438	3076.38
103.532	3076.64	100.514	3076.54	101.61	3076.6	103.54	3076.39
103.634	3076.64	100.612	3076.55	101.709	3076.6	103.642	3076.4
103.737	3076.64	100.71	3076.55	101.808	3076.6	103.744	3076.41
103.839	3076.64	100.808	3076.56	101.908	3076.61	103.846	3076.42
103.942	3076.65	100.906	3076.56	102.008	3076.61	103.949	3076.43
104.044	3076.65	101.004	3076.56	102.107	3076.61	104	3076.44
104.147	3076.65	101.102	3076.57	102.207	3076.61	104.103	3076.45
104.25	3076.65	101.201	3076.57	102.307	3076.61	104.206	3076.46
104.302	3076.65	101.349	3076.57	102.407	3076.61	104.309	3076.47
104.405	3076.65	101.448	3076.58	102.508	3076.61	104.412	3076.48
104.508	3076.65	101.547	3076.58	102.608	3076.61	104.516	3076.49
104.612	3076.65	101.646	3076.58	102.709	3076.61	104.62	3076.5
104.716	3076.65	101.745	3076.59	102.81	3076.62	104.723	3076.51
104.82	3076.65	101.844	3076.59	102.911	3076.62	104.827	3076.51
104.924	3076.65	101.944	3076.59	103.012	3076.62	104.931	3076.52
105.028	3076.65	102.043	3076.59	103.113	3076.62	105.036	3076.53
105.133	3076.66	102.143	3076.59	103.215	3076.62	105.14	3076.54
105.237	3076.66	102.243	3076.6	103.316	3076.62	105.245	3076.55
105.342	3076.66	102.343	3076.6	103.418	3076.62	105.35	3076.55
105.447	3076.66	102.444	3076.6	103.52	3076.62	105.402	3076.56
105.552	3076.66	102.544	3076.6	103.622	3076.62	105.507	3076.57
105.605	3076.66	102.645	3076.61	103.724	3076.62	105.612	3076.57
105.71	3076.66	102.745	3076.61	103.826	3076.63	105.718	3076.58
105.816	3076.66	102.846	3076.61	103.929	3076.63	105.823	3076.59
105.921	3076.66	102.947	3076.61	104.032	3076.63	105.929	3076.59
106.027	3076.66	103.048	3076.61	104.134	3076.63	106.035	3076.6
106.134	3076.66	103.15	3076.62	104.237	3076.63	106.141	3076.61
106.24	3076.66	103.2	3076.62	104.341	3076.63	106.248	3076.62
106.346	3076.67	103.302	3076.62	104.444	3076.63	106.301	3076.62
106.453	3076.67	103.404	3076.62	104.547	3076.63	106.407	3076.63
106.506	3076.67	103.505	3076.62	104.651	3076.63	106.514	3076.63
106.613	3076.67	103.607	3076.63	104.703	3076.63	106.621	3076.64
106.72	3076.67	103.71	3076.63	104.807	3076.64	106.728	3076.64
106.828	3076.67	103.812	3076.63	104.911	3076.64	106.836	3076.65
106.935	3076.67	103.915	3076.63	105.015	3076.64	106.943	3076.66
107.043	3076.67	104.017	3076.63	105.12	3076.64	107.051	3076.66
107.151	3076.67	104.12	3076.63	105.224	3076.64	107.105	3076.66
107.205	3076.67	104.223	3076.64	105.329	3076.64	107.213	3076.67
107.313	3076.67	104.326	3076.64	105.434	3076.64	107.321	3076.68
107.421	3076.67	104.429	3076.64	105.539	3076.64	107.429	3076.68
107.53	3076.67	104.533	3076.64	105.644	3076.64	107.538	3076.69
107.639	3076.68	104.637	3076.64	105.75	3076.64	107.647	3076.69
107.748	3076.68	104.74	3076.64	105.803	3076.64	107.701	3076.69
107.802	3076.68	104.844	3076.64	105.908	3076.65	107.81	3076.7
107.912	3076.68	104.948	3076.64	106.014	3076.65	107.92	3076.7
108.021	3076.68	105.001	3076.65	106.12	3076.65	108.029	3076.71
108.131	3076.68	105.105	3076.65	106.227	3076.65	108.139	3076.71
108.24	3076.68	105.21	3076.65	106.333	3076.65	108.249	3076.72
108.351	3076.68	105.314	3076.65	106.44	3076.65	108.304	3076.72
108.406	3076.68	105.419	3076.65	106.547	3076.65	108.414	3076.72
108.516	3076.68	105.524	3076.65	106.6	3076.65	108.524	3076.73
108.627	3076.68	105.63	3076.65	106.707	3076.65	108.635	3076.73
108.737	3076.68	105.735	3076.65	106.815	3076.65	108.746	3076.73
108.848	3076.68	105.841	3076.65	106.922	3076.65	108.801	3076.74
108.904	3076.68	105.947	3076.65	107.03	3076.66	108.912	3076.74
109.015	3076.69	106.053	3076.66	107.138	3076.66	109.024	3076.74
109.127	3076.69	106.106	3076.66	107.246	3076.66	109.135	3076.75
109.239	3076.69	106.212	3076.66	107.354	3076.66	109.247	3076.75
109.35	3076.69	106.318	3076.66	107.408	3076.66	109.303	3076.75
109.407	3076.69	106.425	3076.66	107.517	3076.66	109.415	3076.76
109.519	3076.69	106.532	3076.66	107.625	3076.66	109.527	3076.76
109.631	3076.69	106.639	3076.66	107.734	3076.66	109.64	3076.76
109.744	3076.69	106.746	3076.66	107.843	3076.66	109.752	3076.76
109.8	3076.69	106.853	3076.66	107.953	3076.66	109.809	3076.77
109.913	3076.69	106.907	3076.66	108.008	3076.66	109.922	3076.77
110.027	3076.69	107.015	3076.66	108.117	3076.66	110.035	3076.77
		107.123	3076.66	108.227	3076.67
		107.231	3076.67	108.337	3076.67
		107.339	3076.67	108.447	3076.67
		107.447	3076.67	108.503	3076.67
		107.501	3076.67	108.613	3076.67
		107.61	3076.67	108.724	3076.67
		107.719	3076.67	108.835	3076.67
		107.828	3076.67	108.946	3076.67
		107.938	3076.67	109.002	3076.67
		108.047	3076.67	109.113	3076.67
		108.102	3076.67	109.225	3076.67
		108.212	3076.67	109.337	3076.67
		108.322	3076.67	109.449	3076.67
		108.432	3076.67	109.505	3076.68
		108.542	3076.68	109.618	3076.68
		108.653	3076.68	109.73	3076.68
		108.708	3076.68	109.843	3076.68
		108.819	3076.68	109.956	3076.68
		108.93	3076.68	110.013	3076.68
		109.042	3076.68
		109.153	3076.68
		109.209	3076.68
		109.321	3076.68
		109.433	3076.68
		109.546	3076.68
		109.602	3076.68
		109.714	3076.68
		109.827	3076.69
		109.94	3076.69
		110.054	3076.69
